# Supplementary material for: Gene duplication and deletion caused by over-replication at a fork barrier
Source: Nat Commun. 2023 Nov 25;14:7730. doi: 10.1038/s41467-023-43494-7 (PMC10676400; doi:10.1038/s41467-023-43494-7)
Supplement: Supplementary file 4 — Supplementary Data 1-3 [file 41467_2023_43494_MOESM4_ESM.xlsx]

## Sheet: Supplementary Data 1
Relevant Genotype and Strain no.	RTS1 orientation	Position of recombination reporter	Number of colonies testedb (n)	Ura- frequency (x 10-4)		Ade+ recombinant frequency (x 10-4)		Estimated Dup-Del frequency (x 10-4)p	Figure(s)q
				Median (95% CI)	p-valuec	Median (95% CI)	p-valuec
wild-type MCW9374	IO	11.4 kb down-streama	67	0.00707	-	3.823	-	0.00613	1c, 2b, 2c, 2d, 3b, 3c, 3d, 4, 5, 6, S4, S6, S7, S8
			62	(0.000 - 0.01509)		(3.396 - 4.343)
wild-type MCW9235	AO	11.4 kb down-streama	99	10.52	<0.0001d	171	<0.0001e	10.52	1c, 2b, 2c, 2d, 3b, 3c, 3d, 4, 5, 6, S4, S6, S7, S8
			93	(9.120 - 11.41)		(159.8 - 191.4)
ori-1253∆ MCW9774	IO	11.4 kb down-streama	20	0.007758 (0.004167 - 0.01974)	-	8.69	-	0.006389	2b, 2c, 2d
			19			(7.782 - 10.17)
ori1253∆ MCW9790	AO	11.4 kb down-streama	18	13.89	>0.9999f	1016	<0.0001f	13.89	2b, 2c, 2d
			19	(9.704 - 18.64)		(781.0 - 1411)
wild-type MCW9376	IO	35 kb down-stream	15	0.006042 (0.000 - 0.02022)	-	10.22	-	0.002589	3b, 3c, 3d
			15			(8.980 - 12.13)
wild-type MCW9225	AO	35 kb down-stream	15	3.75	<0.0001g	39.23	<0.0001g	3.75	3b, 3c, 3d
			14	(3.149 -5.077)		(28.51 - 44.97)
wild-type MCW9378	IO	75 kb down-stream	15	0	-	6.651	-	0	3b, 3c, 3d
			15	(0.000 - 0.000)		(5.642 - 8.118)
wild-type MCW9226	AO	75 kb down-stream	15	0.08929	<0.0001h	5.526	0.1421r	0.08291	3b, 3c, 3d
			15	(0.03017 - 0.1513)		(3.636 - 6.761)
wild-type MCW9380	IO	140 kb down-stream	19	0	-	4.791	-	0	3b, 3c, 3d
			20	(0.000 - 0.000)		(4.488 - 5.476)
wild-type MCW9270	AO	140 kb down-stream	20	0.004887 (0.000 - 0.02047)	0.0036i	4.724	0.6989i	0.00448	3b, 3c, 3d
			20			(3.880 - 5.556)
wild-type MCW9350	IO	chr. II	30	0	-	7.836	-	0	3b, 3c, 3d
			29	(0.000 -0.000)		(6.441 - 8.976)
wild-type MCW9351	AO	chr. II	30	0	0.1137j	7.003	0.3158j	0	3b, 3c, 3d
			30	(0.000 - 0.004608)		(5.730 - 8.593)
rad51∆ MCW9587	IO	11.4 kb down-streama	25	0.02679	-	11.34	-	0	4, S4, S7
			24	(0.000 - 0.1333)		(9.167 - 13.71)
rad51∆ MCW9529	AO	11.4 kb down-streama	32	38.32	0.0028f	106	0.2398f	38.32	4, S4, S7
			32	(24.17 - 42.82)		(84.27 - 157.5)
rad51∆ rad52∆ MCW9629	IO	11.4 kb down-streama	15	0.06863	-	0.1235	-	0	4, S4
			15	(0.03125 - 0.1037)		(0.000 - 0.2098)
rad51∆ rad52∆ MCW9652	AO	11.4 kb down-streama	20	0.0405	<0.0001f	0.7177	<0.0001f	0	4, S4
			20	(0.01075 - 0.09836)		(0.4762 - 1.159)
rad52-R45A MCW9793	IO	11.4 kb down-streama	18	0.001975	-	2.681	-	0	4, S4
			18	(0.000 - 0.005814)		(2.217 - 3.096)
rad52-R45A MCW9794	AO	11.4 kb down-streama	20	0.02833	<0.0001f	6.889	<0.0001f	0.0164	4, S4
			20	(0.01087 - 0.04651)		(6.361 - 9.452)
rad16∆ MCW9628	IO	11.4 kb down-streama	20	0	-	8.474	-	0	4, S4
			17	(0.000 - 0.007143)		(5.545 - 10.14)
rad16∆ MCW9516	AO	11.4 kb down-streama	29	0.2743	<0.0001f	93.92	0.0054f	0.2175	4, S4
			24	(0.1319 - 0.3626)		(68.16 - 109.7)
swi10∆ MCW9626	IO	11.4 kb down-streama	18	0	-	6.316	-	0	4, S4
			17	(0.000 - 0.008834)		(5.280 - 8.288)
swi10∆ MCW9518	AO	11.4 kb down-streama	28	0.194	<0.0001f	118.9	>0.9999f	0.1868	4, S4
			24	(0.1123 - 0.3192)		(94.23 - 157.2)
msh2∆ MCW10317	IO	11.4 kb down-streama	13	0.08065	-	12.91	-	0.006204	4, S4
			9	(0.05342 - 0.1391)		(6.056 - 27.18)
msh2∆ MCW10315	AO	11.4 kb down-streama	48	0.3938	<0.0001f	193.3	>0.9999f	0.1969	4, S4
			28	(0.3182 - 0.5674)		(151.3 - 254.7)
ku70∆ MCW9666	IO	11.4 kb down-streama	15	0.01445	-	5.419	-	0.01445	6, S6
			15	(0.000 - 0.04911)		(4.063 - 7.453)
ku70∆ MCW9665	AO	11.4 kb down-streama	20	66.01	0.0002f	494.4	0.0001f	66.01	6, S6
			17	(51.66 - 78.79)		(438.8 - 661.3)
msh6∆ MCW9555	IO	11.4 kb down-streama	22	0.1788	-	5.627	-	0.0894	6, S6
			21	(0.08763 - 0.4618)		(4.048 - 7.398)
msh6∆ MCW9557	AO	11.4 kb down-streama	22	58.19	0.0003f	257.6	0.1233f	54.55	6, S6
			21	(42.71 - 78.29)		(211.7 - 340.3)
mlh1∆ MCW10289	IO	11.4 kb down-streama	15	0.2041	-	5.568	-	0.1727	6
			15	(0.09398 - 0.5736)		(3.934 - 8.047)
mlh1∆ MCW10287	AO	11.4 kb down-streama	28	57.92	<0.0001f	237.2	>0.9999f	57.92	6
			28	(39.32 - 126.7)		(150.4 - 354.1)
fml1∆ MCW9581	IO	11.4 kb down-streama	25	0.01591	-	3.824	-	0.006187	6, S6
			25	(0.006964 - 0.04186)		(3.320 - 4.909)
fml1∆ MCW9532	AO	11.4 kb down-streama	27	36.09	0.003f	115	0.1012f	36.09	6, S6
			28	(26.85 - 54.61)		(83.04 - 132.3)
pfh1-m21 MCW9559	IO	11.4 kb down-streama	10	0.00894	-	4.253	-	0.00447	6
			10	(0.000 - 0.03846)		(2.083 - 12.34)
pfh1-m21 MCW9561	AO	11.4 kb down-streama	30	1.378	0.0075f	5.795	<0.0001f	1.378	6
			20	(1.220 - 1.743)		(4.650 - 9.057)
pfh1-mt* MCW9601	IO	11.4 kb down-streama	25	0	-	4.157	-	0	6
			23	(0.000 - 0.002591)		(3.025 - 4.973)
pfh1-mt* MCW9603	AO	11.4 kb down-streama	23	0.5734	<0.0001f	4.637	<0.0001f	0.5473	6
			24	(0.5238 - 1.008)		(4.132 - 5.714)
exo1∆ MCW9582	IO	11.4 kb down-streama	15	0.01894	-	3.189	-	0.008418	5, S7
			15	(0.000 - 0.02846)		(2.484 - 3.503)
exo1∆ MCW9533	AO	11.4 kb down-streama	17	6.456	>0.9999f	174.1	>0.9999f	6.456	5, S7
			18	(5.121 - 7.979)		(136.4 - 224.0)
rqh1∆ MCW9660	IO	11.4 kb down-streama	17	0.00641	-	17.59	-	0.00641	5
			17	(0.000 - 0.1121)		(13.37 - 23.85)
rqh1∆ MCW9658	AO	11.4 kb down-streama	40	10.12	>0.9999f	208.4	>0.9999f	10.12	5
			38	(9.119 - 11.44)		(176.2 - 237.8)
exo1∆ rqh1∆ MCW9710	IO	11.4 kb down-streama	20	0.0377	-	7.729	-	0.0174	5
			20	(0.00746 - 0.07246)		(7.024 - 8.710)
exo1∆ rqh1∆ MCW9709	AO	11.4 kb down-streama	26	2.574	0.0256f	212.2	>0.9999f	2.574	5
			24	(1.361 - 2.903)		(193.3 - 277.9)
exo1∆ rad51∆ MCW10323	IO	11.4 kb down-streama	8	0.04904	-	9.108	-	0.008173	S7
			8	(0.000 - 0.1467)		(0.000 - 27.87)
exo1∆ rad51∆ MCW10319	AO	11.4 kb down-streama	18	18.55	0.9812f	76.51	0.0125f	17.52	S7
			18	(13.33 - 34.00)	0.0207k	(48.28 - 112.8)	0.0187k
fbh1∆ MCW9588	IO	11.4 kb down-streama	15	0	-	5.938	-	0	S8
			15	(0.000 - 0.02193)		(4.274 - 7.456)
fbh1∆ MCW9591	AO	11.4 kb down-streama	14	21.47 (11.87 - 36.59)	>0.9999f	1109	<0.0001f	21.47	S8
			15			(957.3 - 1883)
srs2∆ MCW9663	IO	11.4 kb down-streama	34	0.0242	-	12.32	-	0.0219	S8
			24	(0.007075 - 0.04972)		(11.01 - 14.88)
srs2∆ MCW9661	AO	11.4 kb down-streama	29	13.56	>0.9999f	504.7	0.0003f	13.56	S8
			18	(10.75 - 17.53)		(314.3 - 556.4)
mus81∆ MCW9685	IO	11.4 kb down-streama	23	0.008475	-	ND	-	0.007063	S8
				(0.000 - 0.03318)
mus81∆ MCW9686	AO	11.4 kb down-streama	20	11.15	>0.9999f	ND	-	11.15	S8
				(6.92 - 15.60)
fml1∆ msh6∆ MCW9653	IO	11.4 kb down-streama	25	0.2851	-	6.994	-	0.2281	S6
			23	(0.1932 - 0.4547)		(6.495 - 8.110)
fml1∆ msh6∆ MCW9656	AO	11.4 kb down-streama	41	271	<0.0001f	134.3	>0.9999f	271	S6
			41	(168.0 - 322.9)	<0.0001l	(70.92 - 195.7)
					0.0008m
ku70∆ msh6∆ MCW9708	IO	11.4 kb down-streama	20	0.06014	-	6.343	-	0.04009	S6
			19	(0.04088 - 0.1289)		(5.882 - 8.679)
ku70∆ msh6∆ MCW9707	AO	11.4 kb down-streama	20	406.9	<0.0001f	556.4	<0.0001f	406.9	S6
			17	(310.7 - 470.8)	<0.0001m	(517.5 - 896.6)
					<0.0001o
fml1∆ msh6∆ rad16∆ MCW9687	IO	11.4 kb down-streama	20	0.1468	-	11.39	-	0	S6
			19	(0.07759 - 0.2200)		(8.935 - 15.40)
fml1∆ msh6∆ rad16∆ MCW9688	AO	11.4 kb down-streama	20	0.2177 (0.1495 - 0.4318)	<0.0001f	169	>0.9999f	0.1031	S6
			18		<0.0001n	(103.0 - 244.6)
a The recombination reporter is shown in Figure 1a.
b The first value is the number of colonies analysed for determining the Ura- frequency and the second value is the number of colonies analysed for determining the Ade+ frequency.
c Approximate p-values were calculated by the Kruskal-Wallis test (one-way ANOVA on ranks) with Dunn’s multiple comparisons post-test unless otherwise stated.
d MCW9235 Ura- frequency versus MCW9374 Ura- frequency. The p-value was calculated by the Mann-Whitney test (two-tailed).
e MCW9235 Ade+ frequency versus MCW9374 Ade+ frequency. The p-value was calculated from log transformed values using the Unpaired t-test (two-tailed).
f Versus the equivalent frequency of MCW9235.
g Versus the equivalent frequency of MCW9376. The p-value was calculated by the Mann-Whitney test (two-tailed).
h Versus the equivalent frequency of MCW9378. The p-value was calculated by the Mann-Whitney test (two-tailed).
i Versus the equivalent frequency of MCW9380. The p-value was calculated by the Mann-Whitney test (two-tailed).
j Versus the equivalent frequency of MCW9350. The p-value was calculated by the Mann-Whitney test (two-tailed).
k Versus the equivalent frequency of MCW9529. The p-value was calculated by the Mann-Whitney test (two-tailed).
l Versus the Ura- frequency of MCW9532.
m Versus the Ura- frequency of MCW9557.
n Versus the Ura- frequency of MCW9656.
o Versus the Ura- frequency of MCW9665.
p Estimated Dup-Del frequency = U x (D/D+M), where U is the Ura- frequency, D is the number of colonies analysed by PCR that contain a confirmed Dup-Del, and M is the number of colonies analysed by PCR that contain a putative ura4/5 mutation.
q Supplementary Figures are indicated by the prefix S.
r Versus the equivalent frequency of MCW9378. The p-value was calculated by the Unpaired t test (two-tailed).

## Sheet: Supplementary Data 2
	Key	Ade = Ade+ frequency
		Ura = Ura- frequency
		Strain 1 is the first named strain in each Comparison column cell
		Strain 2 is the second named strain in each Comparison column cell
	Figure(s)/Table	1c and Supplementary Data 1
	Data Transformed	No - all data sets did not pass Shapiro-Wilk test for lognormal distribution and, therefore, statistical analysis was performed on non-transformed data
	Statistical Test	Two-tailed Mann Whitney test
		Comparison	Exact p-value	U	Median (strain 1)	Median (strain 2)	Difference	95% CI of difference
		MCW9374 Ura vs. MCW9235 Ura	<0.0001	0	0.00706714, n=67	10.5155, n=99	10.5084	9.18973 to 11.3628
	Figure(s)/Table	2c, 4a, 5a, 6a, Supplementary Fig. 6a, Supplementary Fig. 7a, Supplementary Fig. 8a, and Supplementary Data 1
	Data Transformed	No - all data sets did not pass Shapiro-Wilk test for lognormal distribution and, therefore, statistical analysis was performed on non-transformed data
	Statistical Test	Kruskal-Wallis (one-way ANOVA on ranks) with Dunn's multiple comparisons post test
		Comparison	Adjusted p-value	Mean rank (strain 1)	Mean rank (strain 2)	Mean rank difference	n (strain 1)	n (strain 2)	Z
		MCW9235 Ura vs. MCW9790 Ura	>0.9999	365.869	403.806	-37.9369	99	18	0.743839
		MCW9235 Ura vs. MCW9529 Ura	0.0028	365.869	521.469	-155.6	99	32	3.84435
		MCW9235 Ura vs. MCW9652 Ura	<0.0001	365.869	48.05	317.819	99	20	6.51321
		MCW9235 Ura vs. MCW9794 Ura	<0.0001	365.869	34.35	331.519	99	20	6.79397
		MCW9235 Ura vs. MCW9516 Ura	<0.0001	365.869	96.6552	269.214	99	29	6.40568
		MCW9235 Ura vs. MCW9518 Ura	<0.0001	365.869	86.4643	279.404	99	28	6.5582
		MCW9235 Ura vs. MCW10315 Ura	<0.0001	365.869	130.75	235.119	99	48	6.7162
		MCW9235 Ura vs. MCW9557 Ura	0.0003	365.869	569.136	-203.268	99	22	4.33273
		MCW9235 Ura vs. MCW10287 Ura	<0.0001	365.869	568.393	-202.524	99	28	4.75366
		MCW9235 Ura vs. MCW9665 Ura	0.0002	365.869	581.5	-215.631	99	20	4.41904
		MCW9235 Ura vs. MCW9532 Ura	0.003	365.869	531.185	-165.316	99	27	3.82549
		MCW9235 Ura vs. MCW9561 Ura	0.0075	365.869	216.833	149.035	99	30	3.59277
		MCW9235 Ura vs. MCW9603 Ura	<0.0001	365.869	152.913	212.956	99	23	4.62219
		MCW9235 Ura vs. MCW9656 Ura	<0.0001	365.869	619.976	-254.107	99	41	6.87415
		MCW9235 Ura vs. MCW9707 Ura	<0.0001	365.869	667.95	-302.081	99	20	6.1907
		MCW9235 Ura vs. MCW9688 Ura	<0.0001	365.869	101.35	264.519	99	20	5.42091
		MCW9235 Ura vs. MCW9533 Ura	>0.9999	365.869	294.706	71.1628	99	17	1.36183
		MCW9235 Ura vs. MCW9658 Ura	>0.9999	365.869	357.9	7.96869	99	40	0.21369
		MCW9235 Ura vs. MCW9709 Ura	0.0256	365.869	222.846	143.023	99	26	3.2607
		MCW9235 Ura vs. MCW10319 Ura	0.9812	365.869	469.25	-103.381	99	18	2.02703
		MCW9235 Ura vs. MCW9591 Ura	>0.9999	365.869	463.286	-97.417	99	14	1.71409
		MCW9235 Ura vs. MCW9661 Ura	>0.9999	365.869	397.724	-31.8555	99	29	0.75797
		MCW9235 Ura vs. MCW9686 Ura	>0.9999	365.869	377.95	-12.0813	99	20	0.247588
	Figure(s)/Table	2b, Supplementary Fig. 4 and Supplementary Data 1
	Data Transformed	No - all data sets did not pass Shapiro-Wilk test for lognormal distribution and, therefore, statistical analysis was performed on non-transformed data
	Statistical Test	Kruskal-Wallis (one-way ANOVA on ranks) with Dunn's multiple comparisons post test
		Comparison	Adjusted p-value	Mean rank (strain 1)	Mean rank (strain 2)	Mean rank difference	n (strain 1)	n (strain 2)	Z
		MCW9235 Ade vs. MCW9790 Ade	<0.0001	321.468	578.895	-257.427	93	19	5.84979
		MCW9235 Ade vs. MCW9529 Ade	0.2398	321.468	230.266	91.2021	93	32	2.54591
		MCW9235 Ade vs. MCW9652 Ade	<0.0001	321.468	13.1	308.368	93	20	7.15753
		MCW9235 Ade vs. MCW9794 Ade	<0.0001	321.468	61.85	259.618	93	20	6.02599
		MCW9235 Ade vs. MCW9516 Ade	0.0054	321.468	174.625	146.843	93	24	3.6693
		MCW9235 Ade vs. MCW9518 Ade	>0.9999	321.468	241.938	79.5302	93	24	1.9873
		MCW9235 Ade vs. MCW10315 Ade	>0.9999	321.468	362.804	-41.3358	93	28	1.09706
		MCW9235 Ade vs. MCW9557 Ade	0.1233	321.468	438.452	-116.985	93	21	2.77016
		MCW9235 Ade vs. MCW10287 Ade	>0.9999	321.468	381.732	-60.2644	93	28	1.59943
		MCW9235 Ade vs. MCW9665 Ade	0.0001	321.468	530.294	-208.826	93	17	4.52931
		MCW9235 Ade vs. MCW9532 Ade	0.1012	321.468	214.696	106.771	93	28	2.83373
		MCW9235 Ade vs. MCW9561 Ade	<0.0001	321.468	52.675	268.793	93	20	6.23895
		MCW9235 Ade vs. MCW9603 Ade	<0.0001	321.468	42.6875	278.78	93	24	6.96615
		MCW9235 Ade vs. MCW9656 Ade	>0.9999	321.468	262.976	58.4921	93	41	1.78507
		MCW9235 Ade vs. MCW9707 Ade	<0.0001	321.468	548.647	-227.179	93	17	4.92737
		MCW9235 Ade vs. MCW9688 Ade	>0.9999	321.468	307.694	13.7733	93	18	0.306007
		MCW9235 Ade vs. MCW9533 Ade	>0.9999	321.468	329.833	-8.36559	93	18	0.185862
		MCW9235 Ade vs. MCW9658 Ade	>0.9999	321.468	377.868	-56.4007	93	38	1.67594
		MCW9235 Ade vs. MCW9709 Ade	>0.9999	321.468	391.542	-70.0739	93	24	1.751
		MCW9235 Ade vs. MCW10319 Ade	0.0125	321.468	166.333	155.134	93	18	3.44668
		MCW9235 Ade vs. MCW9591 Ade	<0.0001	321.468	584.533	-263.066	93	15	5.40899
		MCW9235 Ade vs. MCW9661 Ade	0.0003	321.468	516.278	-194.81	93	18	4.32817
	Figure(s)/Table	3b and Supplementary Data 1
	Data Transformed	Yes - all data sets passed Shapiro-Wilk test for lognormal distribution and, therefore, statistical analysis was performed on log transformed data
	Statistical Test	Unpaired t test (two-tailed)
		Comparison	p-value	t, df	Mean (strain 1)	Mean (strain 2)	Difference	95% CI of difference		R squared	F test to compare variances
		MCW9374 Ade vs. MCW9235 Ade	<0.0001	t=53.8867, df=153	0.606786	2.22706	1.62028 ± 0.0300682	1.56087 to 1.67968		0.949947	F=1.16885, p-value=0.5181
	Figure(s)/Table	3b and Supplementary Data 1
	Data Transformed	No - all data sets did not pass Shapiro-Wilk test for lognormal distribution and, therefore, statistical analysis was performed on non-transformed data
	Statistical Test	Two-tailed Mann Whitney test
		Comparison	Exact p-value	U	Median (strain 1)	Median (strain 2)	Difference	95% CI of difference
		MCW9376 Ade vs. MCW9225 Ade	<0.0001	3	10.2210, n=15	39.2339, n=14	29.0129	21.3057 to 33.1567
		MCW9380 Ade vs. MCW9270 Ade	0.6989	185	4.79085, n=20	4.72366, n=20	-0.0671861	"-1.00981 to 0.661041"
		MCW9350 Ade vs. MCW9351 Ade	0.3158	368	7.83626, n=29	7.00350, n=30	-0.832759	"-2.04434 to 0.729261"
	Figure(s)/Table	3b and Supplementary Data 1
	Data Transformed	No - all data sets passed Shapiro-Wilk test for normal distribution
	Statistical Test	Unpaired t test (two-tailed)
		Comparison	p-value	t, df	Mean (strain 1)	Mean (strain 2)	Difference	95% CI of difference		R squared	F test to compare variances
		MCW9378 Ade vs. MCW9226 Ade	0.1421	t=1.51045, df=28	6.85665	5.71401	-1.14265 ± 0.756494	"-2.69225 to 0.406961"		0.0753418	F=1.49586, p-value=0.4607
	Figure(s)/Table	3c and Supplementary Data 1
	Data Transformed	No - all data sets did not pass Shapiro-Wilk test for lognormal distribution and, therefore, statistical analysis was performed on non-transformed data
	Statistical Test	Two-tailed Mann Whitney test
		Comparison	Exact p-value	U	Median (strain 1)	Median (strain 2)	Difference	95% CI of difference
		MCW9374 Ura vs. MCW9235 Ura	<0.0001	0	0.00706714, n=67	10.5155, n=99	10.5084	9.18973 to 11.3628
		MCW9376 Ura vs. MCW9225 Ura	<0.0001	0	0.00604230, n=15	3.75000, n=15	3.74396	3.16160 to 4.59016
		MCW9378 Ura vs. MCW9226 Ura	<0.0001	6	0.00000, n=15	0.0892857, n=15	0.0892857	0.0301724 to 0.0940860
		MCW9380 Ura vs. MCW9270 Ura	0.0036	99	0.00000, n=19	0.00488708, n=20	0.00488708	0.00000 to 0.0101351
		MCW9350 Ura vs. MCW9351 Ura	0.1137	359.5	0.00000, n=30	0.00000, n=30	0.00488708	0.00000 to 0.00180505
	Figure(s)/Table	Supplementary Fig. 7a and Supplementary Data 1
	Data Transformed	No - all data sets did not pass Shapiro-Wilk test for lognormal distribution and, therefore, statistical analysis was performed on non-transformed data
	Statistical Test	Two-tailed Mann Whitney test
		Comparison	Exact p-value	U	Median (strain 1)	Median (strain 2)	Difference	95% CI of difference
		MCW9529 Ura vs. MCW10319 Ura	0.0207	174	38.3178, n=32	18.5455, n=18	-19.7723	"-25.1220 to -1.95455"
	Figure(s)/Table	Supplementary Data 1
	Data Transformed	No - all data sets did not pass Shapiro-Wilk test for lognormal distribution and, therefore, statistical analysis was performed on non-transformed data
	Statistical Test	Two-tailed Mann Whitney test
		Comparison	Exact p-value	U	Median (strain 1)	Median (strain 2)	Difference	95% CI of difference
		MCW9529 Ade vs. MCW10319 Ade	0.0187	172.5	106.015, n=32	76.5079, n=18	-29.5071	"-67.7073 to -7.61364"
	Figure(s)/Table	Supplementary Data 1
	Data Transformed	No - all data sets did not pass Shapiro-Wilk test for lognormal distribution and, therefore, statistical analysis was performed on non-transformed data
	Statistical Test	Kruskal-Wallis (one-way ANOVA on ranks) with Dunn's multiple comparisons post test
		Comparison	Adjusted p-value	Mean rank (strain 1)	Mean rank (strain 2)	Mean rank difference	n (strain 1)	n (strain 2)	Z
		MCW9656 Ura vs. MCW9532 Ura	<0.0001	85.3415	43.3333	42.0081	41	27	5.31356
		MCW9656 Ura vs. MCW9557 Ura	0.0008	85.3415	54.7273	30.6142	41	22	3.63152
		MCW9656 Ura vs. MCW9688 Ura	<0.0001	85.3415	11.6	73.7415	41	20	8.47591
		MCW9707 Ura vs. MCW9557 Ura	<0.0001	51.55	20.6364	30.9136	20	22	5.54595
		MCW9707 Ura vs. MCW9665 Ura	<0.0001	51.55	23.4	28.15	20	20	4.93404
	Figure(s)/Table	7b and Supplementary Table 2
	Data Transformed	Yes - all data sets passed Shapiro-Wilk test for lognormal distribution and, therefore, statistical analysis was performed on log transformed data
	Statistical Test	Unpaired t test (two-tailed)
		Comparison	p-value	t, df	Mean (strain 1)	Mean (strain 2)	Difference	95% CI of difference		R squared	F test to compare variances
		MCW9632 Ura- Ade+ vs. MCW9632 Ura- Ade-	<0.0001	t=10.6222, df=56	1.07129	-0.25724	-1.32853 ± 0.125071	"-1.57908 to -1.07798"		0.668308	F=2.89617, p-value=0.0064

## Sheet: Supplementary Data 3
Strain Number	Relevant genotype	Source
MCW9374	h+ ade6∆::RTS1-IO-hphMX4 (~11.4 kb downstream of RTS1-IO) int::ade6-L469/pUC8/his3+/ade6-M375/ura4+ ura4-D18 leu1-32 his3-D1 arg3-D4	Kishkevich et al., 2022
MCW9235	h+ ade6∆::RTS1-AO-hphMX4 (~11.4 kb downstream of RTS1-AO) int::ade6-L469/pUC8/his3+/ade6-M375/ura4+ ura4-D18 leu1-32 his3-D1 arg3-D4	Kishkevich et al., 2022
MCW9774	h+ ori1253∆::LEU2 ade6∆::RTS1-IO-hphMX4 (~11.4 kb downstream of RTS1-IO) int::ade6-L469/pUC8/his3+/ade6-M375/ura4+ ura4-D18 leu1-32 his3-D1 arg3-D4	This study
MCW9790	h+ ori1253∆:: ade6∆::RTS1-AO-hphMX4 (~11.4 kb downstream of RTS1-AO) int::ade6-L469/pUC8/his3+/ade6-M375/ura4+ ura4-D18 leu1-32 his3-D1 arg3-D4	This study
MCW9376	h+ ade6∆::RTS1-IO-hphMX4 (~35 kb downstream of RTS1-IO) int::ade6-L469/pUC8/his3+/ade6-M375/ura4+ ura4-D18 leu1-32 his3-D1 arg3-D4	This study
MCW9225	h+ ade6∆::RTS1-AO-hphMX4 (~35 kb downstream of RTS1-AO) int::ade6-L469/pUC8/his3+/ade6-M375/ura4+ ura4-D18 leu1-32 his3-D1 arg3-D4	This study
MCW9378	h+ ade6∆::RTS1-IO-hphMX4 (~75 kb downstream of RTS1-IO) int::ade6-L469/pUC8/his3+/ade6-M375/ura4+ ura4-D18 leu1-32 his3-D1 arg3-D4	This study
MCW9226	h+ ade6∆::RTS1-AO-hphMX4 (~75 kb downstream of RTS1-AO) int::ade6-L469/pUC8/his3+/ade6-M375/ura4+ ura4-D18 leu1-32 his3-D1 arg3-D4	This study
MCW9380	h+ ade6∆::RTS1-IO-hphMX4 (~140 kb downstream of RTS1-IO) int::ade6-L469/pUC8/his3+/ade6-M375/ura4+ ura4-D18 leu1-32 his3-D1 arg3-D4	This study
MCW9270	h- ade6∆::RTS1-AO-hphMX4 (~140 kb downstream of RTS1-AO) int::ade6-L469/pUC8/his3+/ade6-M375/ura4+ ura4-D18 leu1-32 his3-D1 arg3-D4	This study
MCW9350	h+ ade6∆::RTS1-IO-hphMX4 (~15 kb from ori2319 on chromosome 2) int::ade6-L469/pUC8/his3+/ade6-M375/ura4+ ura4-D18 leu1-32 his3-D1 arg3-D4	This study
MCW9351	h+ ade6∆::RTS1-AO-hphMX4 (~15 kb from ori2319 on chromosome 2) int::ade6-L469/pUC8/his3+/ade6-M375/ura4+ ura4-D18 leu1-32 his3-D1 arg3-D4	This study
MCW9587	h+ rad51∆::arg3+ ade6∆::RTS1-IO-hphMX4 (~11.4 kb downstream of RTS1-IO) int::ade6-L469/pUC8/his3+/ade6-M375/ura4+ ura4-D18 leu1-32 his3-D1 arg3-D4	Kishkevich et al., 2022
MCW9529	h- rad51∆::arg3+ ade6∆::RTS1-AO-hphMX4 (~11.4 kb downstream of RTS1-AO) int::ade6-L469/pUC8/his3+/ade6-M375/ura4+ ura4-D18 leu1-32 his3-D1 arg3-D4	This study
MCW9629	h- rad51∆::arg3+ rad52∆::kanMX6 ade6∆::RTS1-IO-hphMX4 (~11.4 kb downstream of RTS1-IO) int::ade6-L469/pUC8/his3+/ade6-M375/ura4+ ura4-D18 leu1-32 his3-D1 arg3-D4	This study
MCW9652	h+ rad51∆::arg3+ rad52∆::kanMX6 ade6∆::RTS1-AO-hphMX4 (~11.4 kb downstream of RTS1-AO) int::ade6-L469/pUC8/his3+/ade6-M375/ura4+ ura4-D18 leu1-32 his3-D1 arg3-D4	This study
MCW9793	h+ rad52∆::rad52-R45A-kanMX6 ade6∆::RTS1-IO-hphMX4 (~11.4 kb downstream of RTS1-IO) int::ade6-L469/pUC8/his3+/ade6-M375/ura4+ ura4-D18 leu1-32 his3-D1 arg3-D4	Kishkevich et al., 2022
MCW9794	h+ rad52∆::rad52-R45A-kanMX6 ade6∆::RTS1-AO-hphMX4 (~11.4 kb downstream of RTS1-AO) int::ade6-L469/pUC8/his3+/ade6-M375/ura4+ ura4-D18 leu1-32 his3-D1 arg3-D4	Kishkevich et al., 2022
MCW9628	h+ rad16∆::kanMX6 ade6∆::RTS1-IO-hphMX4 (~11.4 kb downstream of RTS1-IO) int::ade6-L469/pUC8/his3+/ade6-M375/ura4+ ura4-D18 leu1-32 his3-D1 arg3-D4	This study
MCW9516	h+ rad16∆::kanMX6 ade6∆::RTS1-AO-hphMX4 (~11.4 kb downstream of RTS1-AO) int::ade6-L469/pUC8/his3+/ade6-M375/ura4+ ura4-D18 leu1-32 his3-D1 arg3-D4	This study
MCW9626	h+ swi10∆::kanMX6 ade6∆::RTS1-IO-hphMX4 (~11.4 kb downstream of RTS1-IO) int::ade6-L469/pUC8/his3+/ade6-M375/ura4+ ura4-D18 leu1-32 his3-D1 arg3-D4	This study
MCW9518	h+ swi10∆::kanMX6 ade6∆::RTS1-AO-hphMX4 (~11.4 kb downstream of RTS1-AO) int::ade6-L469/pUC8/his3+/ade6-M375/ura4+ ura4-D18 leu1-32 his3-D1 arg3-D4	This study
MCW10317	h+ msh2-30::kanMX6 ade6∆::RTS1-IO-hphMX4 (~11.4 kb downstream of RTS1-IO) int::ade6-L469/pUC8/his3+/ade6-M375/ura4+ ura4-D18 leu1-32 his3-D1 arg3-D4	This study
MCW10315	h- msh2-30::kanMX6 ade6∆::RTS1-AO-hphMX4 (~11.4 kb downstream of RTS1-AO) int::ade6-L469/pUC8/his3+/ade6-M375/ura4+ ura4-D18 leu1-32 his3-D1 arg3-D4	This study
MCW9666	h+ pku70∆::kanMX6 ade6∆::RTS1-IO-hphMX4 (~11.4 kb downstream of RTS1-IO) int::ade6-L469/pUC8/his3+/ade6-M375/ura4+ ura4-D18 leu1-32 his3-D1 arg3-D4	This study
MCW9665	h+ pku70∆::kanMX6 ade6∆::RTS1-AO-hphMX4 (~11.4 kb downstream of RTS1-AO) int::ade6-L469/pUC8/his3+/ade6-M375/ura4+ ura4-D18 leu1-32 his3-D1 arg3-D4	This study
MCW9555	h+ msh6∆::natMX4 ade6∆::RTS1-IO-hphMX4 (~11.4 kb downstream of RTS1-IO) int::ade6-L469/pUC8/his3+/ade6-M375/ura4+ ura4-D18 leu1-32 his3-D1 arg3-D4	This study
MCW9557	h+ msh6∆::natMX4 ade6∆::RTS1-AO-hphMX4 (~11.4 kb downstream of RTS1-AO) int::ade6-L469/pUC8/his3+/ade6-M375/ura4+ ura4-D18 leu1-32 his3-D1 arg3-D4	This study
MCW10289	h- mlh1∆::kanMX6 ade6∆::RTS1-IO-hphMX4 (~11.4 kb downstream of RTS1-IO) int::ade6-L469/pUC8/his3+/ade6-M375/ura4+ ura4-D18 leu1-32 his3-D1 arg3-D4	This study
MCW10287	h- mlh1∆::kanMX6 ade6∆::RTS1-AO-hphMX4 (~11.4 kb downstream of RTS1-AO) int::ade6-L469/pUC8/his3+/ade6-M375/ura4+ ura4-D18 leu1-32 his3-D1 arg3-D4	This study
MCW9581	h+ fml1∆::arg3+ ade6∆::RTS1-IO-hphMX4 (~11.4 kb downstream of RTS1-IO) int::ade6-L469/pUC8/his3+/ade6-M375/ura4+ ura4-D18 leu1-32 his3-D1 arg3-D4	This study
MCW9532	h+ fml1∆::arg3+ ade6∆::RTS1-AO-hphMX4 (~11.4 kb downstream of RTS1-AO) int::ade6-L469/pUC8/his3+/ade6-M375/ura4+ ura4-D18 leu1-32 his3-D1 arg3-D4	This study
MCW9559	h+ pfh1∆::arg3+MX4 leu1-32::pJK148/leu1+/pfh1-m21 ade6∆::RTS1-IO-hphMX4 (~11.4 kb downstream of RTS1-IO) int::ade6-L469/pUC8/his3+/ade6-M375/ura4+ ura4-D18 his3-D1 arg3-D4	This study
MCW9561	h+ pfh1∆::arg3+MX4 leu1-32::pJK148/leu1+/pfh1-m21 ade6∆::RTS1-AO-hphMX4 (~11.4 kb downstream of RTS1-AO) int::ade6-L469/pUC8/his3+/ade6-M375/ura4+ ura4-D18 his3-D1 arg3-D4	This study
MCW9601	h+ pfh1∆::arg3+MX4 leu1-32::pJK148/leu1+/pfh1-mt* ade6∆::RTS1-IO-hphMX4 (~11.4 kb downstream of RTS1-IO) int::ade6-L469/pUC8/his3+/ade6-M375/ura4+ ura4-D18 his3-D1 arg3-D4	This study
MCW9603	h+ pfh1∆::arg3+MX4 leu1-32::pJK148/leu1+/pfh1-mt* ade6∆::RTS1-AO-hphMX4 (~11.4 kb downstream of RTS1-AO) int::ade6-L469/pUC8/his3+/ade6-M375/ura4+ ura4-D18 his3-D1 arg3-D4	This study
MCW9582	h+ exo1∆::kanMX6 ade6∆::RTS1-IO-hphMX4 (~11.4 kb downstream of RTS1-IO) int::ade6-L469/pUC8/his3+/ade6-M375/ura4+ ura4-D18 leu1-32 his3-D1 arg3-D4	This study
MCW9533	h+ exo1∆::kanMX6 ade6∆::RTS1-AO-hphMX4 (~11.4 kb downstream of RTS1-AO) int::ade6-L469/pUC8/his3+/ade6-M375/ura4+ ura4-D18 leu1-32 his3-D1 arg3-D4	This study
MCW10323	h+ exo1∆::kanMX6 rad51∆::arg3+ ade6∆::RTS1-IO-hphMX4 (~11.4 kb downstream of RTS1-IO) int::ade6-L469/pUC8/his3+/ade6-M375/ura4+ ura4-D18 leu1-32 his3-D1 arg3-D4	This study
MCW10319	h+ exo1∆::kanMX6 rad51∆::arg3+ ade6∆::RTS1-AO-hphMX4 (~11.4 kb downstream of RTS1-AO) int::ade6-L469/pUC8/his3+/ade6-M375/ura4+ ura4-D18 leu1-32 his3-D1 arg3-D4	This study
MCW9710	h+ rqh1∆::kanMX6 exo1∆::natMX4 ade6∆::RTS1-IO-hphMX4 (~11.4 kb downstream of RTS1-IO) int::ade6-L469/pUC8/his3+/ade6-M375/ura4+ ura4-D18 leu1-32 his3-D1 arg3-D4	This study
MCW9709	h+ rqh1∆::kanMX6 exo1∆::natMX4 ade6∆::RTS1-AO-hphMX4 (~11.4 kb downstream of RTS1-AO) int::ade6-L469/pUC8/his3+/ade6-M375/ura4+ ura4-D18 leu1-32 his3-D1 arg3-D4	This study
MCW9588	h- fbh1∆::kanMX6 ade6∆::RTS1-IO-hphMX4 (~11.4 kb downstream of RTS1-IO) int::ade6-L469/pUC8/his3+/ade6-M375/ura4+ ura4-D18 leu1-32 his3-D1 arg3-D4	This study
MCW9591	h+ fbh1∆::kanMX6 ade6∆::RTS1-AO-hphMX4 (~11.4 kb downstream of RTS1-AO) int::ade6-L469/pUC8/his3+/ade6-M375/ura4+ ura4-D18 leu1-32 his3-D1 arg3-D4	This study
MCW9660	h+ rqh1∆::kanMX6 ade6∆::RTS1-IO-hphMX4 (~11.4 kb downstream of RTS1-IO) int::ade6-L469/pUC8/his3+/ade6-M375/ura4+ ura4-D18 leu1-32 his3-D1 arg3-D4	This study
MCW9658	h+ rqh1∆::kanMX6 ade6∆::RTS1-AO-hphMX4 (~11.4 kb downstream of RTS1-AO) int::ade6-L469/pUC8/his3+/ade6-M375/ura4+ ura4-D18 leu1-32 his3-D1 arg3-D4	This study
MCW9663	h+ srs2∆::kanMX6 ade6∆::RTS1-IO-hphMX4 (~11.4 kb downstream of RTS1-IO) int::ade6-L469/pUC8/his3+/ade6-M375/ura4+ ura4-D18 leu1-32 his3-D1 arg3-D4	This study
MCW9661	h+ srs2∆::kanMX6 ade6∆::RTS1-AO-hphMX4 (~11.4 kb downstream of RTS1-AO) int::ade6-L469/pUC8/his3+/ade6-M375/ura4+ ura4-D18 leu1-32 his3-D1 arg3-D4	This study
MCW9685	h- mus81∆::kanMX6 ade6∆::RTS1-IO-hphMX4 (~11.4 kb downstream of RTS1-IO) int::ade6-L469/pUC8/his3+/ade6-M375/ura4+ ura4-D18 leu1-32 his3-D1 arg3-D4	This study
MCW9686	h+ mus81∆::kanMX6 ade6∆::RTS1-AO-hphMX4 (~11.4 kb downstream of RTS1-IO) int::ade6-L469/pUC8/his3+/ade6-M375/ura4+ ura4-D18 leu1-32 his3-D1 arg3-D4	This study
MCW9708	h+ msh6∆::natMX4 pku70∆::kanMX6 ade6∆::RTS1-IO-hphMX4 (~11.4 kb downstream of RTS1-IO) int::ade6-L469/pUC8/his3+/ade6-M375/ura4+ ura4-D18 leu1-32 his3-D1 arg3-D4	This study
MCW9707	h+ msh6∆::natMX4 pku70∆::kanMX6 ade6∆::RTS1-AO-hphMX4 (~11.4 kb downstream of RTS1-AO) int::ade6-L469/pUC8/his3+/ade6-M375/ura4+ ura4-D18 leu1-32 his3-D1 arg3-D4	This study
MCW9653	h+ msh6∆::natMX4 fml1∆::arg3+ ade6∆::RTS1-IO-hphMX4 (~11.4 kb downstream of RTS1-IO) int::ade6-L469/pUC8/his3+/ade6-M375/ura4+ ura4-D18 leu1-32 his3-D1 arg3-D4	This study
MCW9656	h+ msh6∆::natMX4 fml1∆::arg3+ ade6∆::RTS1-AO-hphMX4 (~11.4 kb downstream of RTS1-AO) int::ade6-L469/pUC8/his3+/ade6-M375/ura4+ ura4-D18 leu1-32 his3-D1 arg3-D4	This study
MCW9687	h+ msh6∆::natMX4 fml1∆::arg3+ rad16∆::kanMX6 ade6∆::RTS1-IO-hphMX4 (~11.4 kb downstream of RTS1-IO) int::ade6-L469/pUC8/his3+/ade6-M375/ura4+ ura4-D18 leu1-32 his3-D1 arg3-D4	This study
MCW9688	h+ msh6∆::natMX4 fml1∆::arg3+ rad16∆::kanMX6 ade6∆::RTS1-AO-hphMX4 (~11.4 kb downstream of RTS1-AO) int::ade6-L469/pUC8/his3+/ade6-M375/ura4+ ura4-D18 leu1-32 his3-D1 arg3-D4	This study
MCW9631	h- ade6∆::RTS1-IO-hphMX4 (~11.4 kb downstream of RTS1-IO) int::ade6+/ura4+ ura4-D18 leu1-32 his3-D1 arg3-D4	This study
MCW9632	h+ ade6∆::RTS1-AO-hphMX4 (~11.4 kb downstream of RTS1-AO) int::ade6+/ura4+ ura4-D18 leu1-32 his3-D1 arg3-D4	This study
