# Supplementary material for: Gene duplication and deletion caused by over-replication at a fork barrier
Source: Nat Commun. 2023 Nov 25;14:7730. doi: 10.1038/s41467-023-43494-7 (PMC10676400; doi:10.1038/s41467-023-43494-7)
Supplement: Supplementary file 6 — Source Data [file 41467_2023_43494_MOESM6_ESM.xlsx]

## Sheet: Fig. 1b
	RTS1-AO (MCW9235)					RTS1-IO (MCW9374)
	Uncropped version of the Southern blot shown in Figure 1b
	The Southern blot membrane was probed with a 32P-radiolabelled hygR probe and exposed to a phosphor screen for 5 days before being scanned using a FLA-3000 Phosphorimager (Fujifilm)

## Sheet: Fig. 1c, 1d
MCW9374
Colony	YES/LA relative dilution factor for YE-ade+gua plating	Number of colonies on YES/LA	Number of colonies on YE-ade+gua	Number of colonies on EMMG-his-ade	Frequency of Ade+ recombinants (x10-4)	Frequency of Ade+ His+ recombinants (x10-4)	Frequency of Ade+ His- recombinants (x10-4)		YES/LA relative dilution factor for FOA plating	Number of colonies on YES+FOA	Frequency of FOA resistant colonies (x10-4)	PCR analysis of FOA resistant colony for marker at 11.4 kb reporter site	PCR analysis of FOA resistant colony for marker adjacent to RTS1	DUP-DEL or mutation in ura4
1	1000	252	152	66	6.03175	2.61905	3.4127		10000	10	0.0396825	hyg	hyg	DUP-DEL
2	1000	247	75	24	3.03644	0.97166	2.06478		10000	4	0.0161943	hyg	hyg	DUP-DEL
3	1000	283	144	22	5.08834	0.777385	4.31095		10000	2	0.00706714	hyg	no band	ND
4	1000	211	88	51	4.17062	2.41706	1.75355		10000	3	0.014218	hyg	no band	ND
5	1000	272	108	39	3.97059	1.43382	2.53676		10000	2	0.00735294	hyg	no band	ND
6	1000	276	63	19	2.28261	0.688406	1.5942		2000	18	0.326087	hyg	no band	ND
7	1000	320	82	36	2.5625	1.125	1.4375		2000	0	0
8	1000	265	90	30	3.39623	1.13208	2.26415		2000	12	0.226415	hyg	no band	ND
9	1000	211	77	22	3.64929	1.04265	2.60664		20000	0	0
10	1000	274	240	187	8.75912	6.82482	1.93431		20000	0	0
11	1000	258	ND	ND	ND	ND	ND		20000	29	0.0562016	hyg	hyg	DUP-DEL
12	1000	145	47	9	3.24138	0.62069	2.62069		20000	0	0
13	1000	131	39	5	2.9771	0.381679	2.59542		20000	0	0
14	1000	198	ND	ND	ND	ND	ND		20000	2	0.00505051	no band	hyg	ND
15	1000	246	ND	ND	ND	ND	ND		20000	34	0.0691057	no band	hyg	ND
16	1000	196	55	17	2.80612	0.867347	1.93878		20000	2	0.00510204	hyg	hyg	DUP-DEL
17	1000	274	119	28	4.34307	1.0219	3.32117		20000	0	0
18	1000	232	47	17	2.02586	0.732759	1.2931		20000	7	0.0150862	hyg	hyg	DUP-DEL
19	1000	190	58	22	3.05263	1.15789	1.89474		20000	0	0
20	1000	226	51	17	2.25664	0.752212	1.50442		20000	0	0
21	1000	127	149	113	11.7323	8.89764	2.83465		20000	9	0.0354331	ura4	hyg	ura4 mutation
22	1000	41	24	7	5.85366	1.70732	4.14634		20000	0	0
23	1000	125	33	5	2.64	0.4	2.24		20000	0	0
24	1000	95	21	5	2.21053	0.526316	1.68421		20000	0	0
25	1000	79	ND	ND	ND	ND	ND		20000	0	0
26	1000	58	18	6	3.10345	1.03448	2.06897		20000	0	0
27	1000	175	88	0	5.02857	0	5.02857		20000	4	0.0114286	hyg	hyg	DUP-DEL
28	1000	171	103	0	6.02339	0	6.02339		20000	0	0
29	1000	218	ND	ND	ND	ND	ND		20000	0	0
30	1000	171	79	35	4.61988	2.04678	2.5731		20000	0	0
31	1000	260	72	20	2.76923	0.769231	2		20000	11	0.0211538	hyg	hyg	DUP-DEL
32	1000	304	56	14	1.84211	0.460526	1.38158		20000	11	0.0180921	hyg	hyg	DUP-DEL
33	1000	218	93	19	4.26606	0.87156	3.3945		20000	1	0.00229358	hyg	hyg	DUP-DEL
34	1000	259	108	35	4.16988	1.35135	2.81853		20000	19	0.0366795	hyg	hyg	DUP-DEL
35	1000	151	65	23	4.30464	1.52318	2.78146		20000	0	0
36	1000	125	43	10	3.44	0.8	2.64		20000	0	0
37	1000	130	61	22	4.69231	1.69231	3		20000	0	0
38	1000	157	46	8	2.92994	0.509554	2.42038		20000	0	0
39	1000	263	76	19	2.88973	0.722433	2.1673		20000	49	0.0931559	hyg	hyg	DUP-DEL
40	1000	286	286	30	10	1.04895	8.95105		20000	0	0
41	1000	182	81	16	4.45055	0.879121	3.57143		20000	293	0.804945	hyg	hyg	DUP-DEL
42	1000	168	45	17	2.67857	1.0119	1.66667		20000	63	0.1875	hyg	hyg	DUP-DEL
43	1000	150	148	18	9.86667	1.2	8.66667		20000	0	0
44	1000	142	58	21	4.08451	1.47887	2.60563		20000	0	0
45	1000	169	85	27	5.02959	1.59763	3.43195		20000	1	0.00295858	hyg	hyg	DUP-DEL
46	1000	132	92	35	6.9697	2.65152	4.31818		20000	0	0
47	1000	189	126	34	6.66667	1.79894	4.86772		20000	4	0.010582	hyg	no band	ND
48	1000	345	107	36	3.10145	1.04348	2.05797		20000	0	0
49	1000	283	104	52	3.67491	1.83746	1.83746		20000	27	0.0477032	ura4	hyg	ura4 mutation
50	1000	366	125	34	3.4153	0.928962	2.48634		20000	12	0.0163934	hyg	hyg	DUP-DEL
51	1000	335	297	52	8.86567	1.55224	7.31343		20000	21	0.0313433	hyg	hyg	DUP-DEL
52	1000	288	98	20	3.40278	0.694444	2.70833		20000	26	0.0451389	hyg	hyg	DUP-DEL
53	1000	305	126	41	4.13115	1.34426	2.78689		20000	5	0.00819672	hyg	no band	ND
54	1000	349	128	38	3.66762	1.08883	2.5788		20000	15	0.02149	hyg	hyg	DUP-DEL
55	1000	341	144	31	4.22287	0.909091	3.31378		20000	3	0.00439883	hyg	hyg	DUP-DEL
56	1000	212	146	49	6.88679	2.31132	4.57547		20000	21	0.0495283	hyg	hyg	DUP-DEL
57	1000	288	105	35	3.64583	1.21528	2.43056		20000	65	0.112847	hyg	hyg	DUP-DEL
58	1000	314	158	42	5.03185	1.33758	3.69427		20000	0	0
59	1000	357	164	41	4.59384	1.14846	3.44538		20000	8	0.0112045	hyg	hyg	DUP-DEL
60	1000	240	130	29	5.41667	1.20833	4.20833		20000	15	0.03125	ura4	hyg	ura4 mutation
61	1000	351	124	38	3.53276	1.08262	2.45014		20000	7	0.00997151	hyg	no band	ND
62	1000	323	105	34	3.25077	1.05263	2.19814		20000	0	0
63	1000	116	35	12	3.01724	1.03448	1.98276		20000	11	0.0474138	hyg	hyg	DUP-DEL
64	1000	138	43	12	3.11594	0.869565	2.24638		20000	6	0.0217391	hyg	hyg	DUP-DEL
65	1000	100	63	6	6.3	0.6	5.7		20000	8	0.04	ura4	hyg	ura4 mutation
66	1000	143	47	17	3.28671	1.18881	2.0979		20000	2	0.00699301	hyg	hyg	DUP-DEL
67	1000	87	41	7	4.71264	0.804598	3.90805		20000	4	0.0229885	hyg	hyg	DUP-DEL
				MEAN	4.40621	1.33546	3.07075			MEAN	0.0379162	Number of colonies analysed		40
				SD	2.04413	1.3322	1.5914			SD	0.109713	Number of DUP-DELs		26
				MEDIAN	3.82275	1.04621	2.60053			MEDIAN	0.00706714	Number of ura4 mutations		4
				95% CI	3.396 - 4.343	0.9091 - 1.189	2.264 - 2.835			95% CI	0.000 - 0.01509	ND		10
MCW9235
Colony	YES/LA relative dilution factor for YE-ade+gua plating	Number of colonies on YES/LA	Number of colonies on YE-ade+gua	Number of colonies on EMMG-his-ade	Frequency of Ade+ recombinants (x10-4)	Frequency of Ade+ His+ recombinants (x10-4)	Frequency of Ade+ His- recombinants (x10-4)		YES/LA relative dilution factor for FOA plating	Number of colonies on YES+FOA	Frequency of FOA resistant colonies (x10-4)	PCR analysis of FOA resistant colony for marker at 11.4 kb reporter site	PCR analysis of FOA resistant colony for marker adjacent to RTS1	DUP-DEL or mutation in ura4
1	100	345	776	38	224.928	11.0145	213.913		1000	553	16.029	hyg	hyg	DUP-DEL
2	100	390	503	81	128.974	20.7692	108.205		1000	445	11.4103	hyg	hyg	DUP-DEL
3	100	341	449	73	131.672	21.4076	110.264		1000	444	13.0205	hyg	hyg	DUP-DEL
4	100	345	592	41	171.594	11.8841	159.71		1000	464	13.4493	hyg	hyg	DUP-DEL
5	100	351	395	187	112.536	53.2764	59.2593		1000	509	14.5014	hyg	hyg	DUP-DEL
6	100	415	869	49	209.398	11.8072	197.59		1000	557	13.4217	hyg	hyg	DUP-DEL
7	100	388	717	46	184.794	11.8557	172.938		1000	652	16.8041	hyg	hyg	DUP-DEL
8	100	341	583	38	170.968	11.1437	159.824		1000	515	15.1026	hyg	hyg	DUP-DEL
9	100	383	500	382	130.548	99.7389	30.8094		1000	567	14.8042	hyg	hyg	DUP-DEL
10	100	390	562	35	144.103	8.97436	135.128		1000	363	9.30769	hyg	hyg	DUP-DEL
11	50	226	161	6	142.478	5.30973	137.168		1000	200	8.84956	no band	no band	ND
12	50	221	137	11	123.982	9.95475	114.027		1000	265	11.991	hyg	hyg	DUP-DEL
13	50	280	151	9	107.857	6.42857	101.429		1000	234	8.35714	hyg	hyg	DUP-DEL
14	50	245	366	26	298.776	21.2245	277.551		1000	253	10.3265	hyg	hyg	DUP-DEL
15	50	260	133	11	102.308	8.46154	93.8462		200	40	7.69231	hyg	hyg	DUP-DEL
16	50	258	139	16	107.752	12.4031	95.3488		1000	140	5.42636	hyg	hyg	DUP-DEL
17	50	206	115	9	111.65	8.73786	102.913		1000	136	6.60194	hyg	hyg	DUP-DEL
18	50	216	84	8	77.7778	7.40741	70.3704		1000	468	21.6667	hyg	hyg	DUP-DEL
19	50	249	197	65	158.233	52.2088	106.024		1000	201	8.07229	hyg	hyg	DUP-DEL
20	50	292	107	29	73.2877	19.863	53.4247		1000	207	7.08904	hyg	hyg	DUP-DEL
21	50	165	156	5	189.091	6.06061	183.03		1000	122	7.39394	PCR not performed	PCR not performed	PCR not performed
22	50	169	110	6	130.178	7.10059	123.077		1000	187	11.0651	PCR not performed	PCR not performed	PCR not performed
23	50	207	86	7	83.0918	6.76329	76.3285		1000	132	6.37681	PCR not performed	PCR not performed	PCR not performed
24	50	196	162	7	165.306	7.14286	158.163		1000	115	5.86735	hyg	hyg	DUP-DEL
25	50	325	177	10	108.923	6.15385	102.769		1000	174	5.35385	hyg	hyg	DUP-DEL
26	50	298	171	9	114.765	6.04027	108.725		1000	233	7.81879	hyg	hyg	DUP-DEL
27	50	230	142	14	123.478	12.1739	111.304		1000	181	7.86957	hyg	hyg	DUP-DEL
28	50	228	68	8	59.6491	7.01754	52.6316		1000	136	5.96491	hyg	hyg	DUP-DEL
29	50	171	69	6	80.7018	7.01754	73.6842		1000	195	11.4035	hyg	hyg	DUP-DEL
30	50	152	213	7	280.263	9.21053	271.053		1000	78	5.13158	hyg	hyg	DUP-DEL
31	50	132	74	5	112.121	7.57576	104.545		1000	93	7.04545	hyg	hyg	DUP-DEL
32	50	68	74	3	217.647	8.82353	208.824		1000	44	6.47059	hyg	hyg	DUP-DEL
33	50	158	133	12	168.354	15.1899	153.165		1000	93	5.88608	PCR not performed	PCR not performed	PCR not performed
34	50	122	64	1	104.918	1.63934	103.279		1000	79	6.47541	PCR not performed	PCR not performed	PCR not performed
35	50	173	105	8	121.387	9.24855	112.139		1000	105	6.06936	PCR not performed	PCR not performed	PCR not performed
36	50	127	ND	ND	ND	ND	ND		1000	53	4.17323	hyg	no band	ND
37	50	88	ND	ND	ND	ND	ND		1000	115	13.0682	hyg	no band	ND
38	50	97	ND	ND	ND	ND	ND		1000	102	10.5155	hyg	no band	ND
39	50	93	89	0	191.398	0	191.398		1000	562	60.4301	no band	no band	ND
40	50	164	96	0	117.073	0	117.073		1000	105	6.40244	no band	hyg	ND
41	50	237	182	0	153.586	0	153.586		1000	155	6.54008	hyg	hyg	DUP-DEL
42	50	342	167	11	97.6608	6.43275	91.2281		1000	155	4.53216	hyg	hyg	DUP-DEL
43	50	207	146	6	141.063	5.7971	135.266		1000	465	22.4638	hyg	no band	ND
44	50	141	121	4	171.631	5.67376	165.957		1000	631	44.7518	hyg	no band	ND
45	50	258	291	11	225.581	8.52713	217.054		1000	571	22.1318	hyg	hyg	DUP-DEL
46	50	291	265	18	182.131	12.3711	169.759		1000	1236	42.4742	hyg	hyg	DUP-DEL
47	50	251	522	8	415.936	6.3745	409.562		1000	266	10.5976	hyg	hyg	DUP-DEL
48	50	202	172	14	170.297	13.8614	156.436		1000	198	9.80198	hyg	hyg	DUP-DEL
49	50	235	270	111	229.787	94.4681	135.319		1000	113	4.80851	hyg	hyg	DUP-DEL
50	50	283	242	13	171.025	9.18728	161.837		1000	349	12.3322	hyg	hyg	DUP-DEL
51	50	212	559	6	527.358	5.66038	521.698		1000	258	12.1698	hyg	hyg	DUP-DEL
52	50	258	407	9	315.504	6.97674	308.527		1000	93	3.60465	hyg	hyg	DUP-DEL
53	50	250	207	13	165.6	10.4	155.2		1000	228	9.12	hyg	hyg	DUP-DEL
54	50	430	96	14	44.6512	6.51163	38.1395		1000	206	4.7907	hyg	hyg	DUP-DEL
55	50	235	199	17	169.362	14.4681	154.894		1000	127	5.40426	hyg	no band	ND
56	50	174	139	0	159.77	0	159.77		1000	66	3.7931	hyg	hyg	DUP-DEL
57	50	198	167	31	168.687	31.3131	137.374		1000	130	6.56566	hyg	hyg	DUP-DEL
58	50	195	187	10	191.795	10.2564	181.538		1000	193	9.89744	hyg	hyg	DUP-DEL
59	50	171	161	13	188.304	15.2047	173.099		1000	127	7.4269	hyg	hyg	DUP-DEL
60	50	268	318	17	237.313	12.6866	224.627		1000	273	10.1866	hyg	hyg	DUP-DEL
61	50	301	411	24	273.09	15.9468	257.143		1000	323	10.7309	no band	hyg	ND
62	50	262	332	22	253.435	16.7939	236.641		1000	762	29.084	no band	hyg	ND
63	50	263	229	13	174.144	9.88593	164.259		1000	255	9.69582	hyg	no band	ND
64	50	252	162	10	128.571	7.93651	120.635		1000	221	8.76984	hyg	no band	ND
65	50	330	213	10	129.091	6.06061	123.03		1000	353	10.697	hyg	no band	ND
66	50	319	383	26	240.125	16.3009	223.824		1000	382	11.9749	hyg	hyg	DUP-DEL
67	50	255	251	17	196.863	13.3333	183.529		1000	480	18.8235	hyg	hyg	DUP-DEL
68	50	280	354	18	252.857	12.8571	240		1000	407	14.5357	hyg	hyg	DUP-DEL
69	50	328	282	24	171.951	14.6341	157.317		1000	315	9.60366	hyg	hyg	DUP-DEL
70	50	398	405	39	203.518	19.598	183.92		1000	357	8.96985	hyg	hyg	DUP-DEL
71	50	338	310	27	183.432	15.9763	167.456		1000	342	10.1183	hyg	hyg	DUP-DEL
72	50	348	338	22	194.253	12.6437	181.609		1000	646	18.5632	hyg	no band	ND
73	50	345	ND	ND	ND	ND	ND		1000	547	15.8551	hyg	no band	ND
74	50	356	506	31	284.27	17.4157	266.854		1000	381	10.7022	hyg	no band	ND
75	50	290	ND	ND	ND	ND	ND		1000	477	16.4483	hyg	hyg	DUP-DEL
76	50	289	424	57	293.426	39.4464	253.979		1000	422	14.6021	hyg	hyg	DUP-DEL
77	50	271	427	15	315.129	11.0701	304.059		1000	287	10.5904	hyg	hyg	DUP-DEL
78	50	274	312	15	227.737	10.9489	216.788		1000	252	9.19708	hyg	hyg	DUP-DEL
79	50	290	501	19	345.517	13.1034	332.414		1000	591	20.3793	hyg	hyg	DUP-DEL
80	50	296	311	14	210.135	9.45946	200.676		1000	1000	33.7838	hyg	hyg	DUP-DEL
81	50	300	329	18	219.333	12	207.333		1000	247	8.23333	hyg	hyg	DUP-DEL
82	50	267	292	14	218.727	10.4869	208.24		1000	495	18.5393	hyg	hyg	DUP-DEL
83	50	215	242	10	225.116	9.30233	215.814		1000	179	8.32558	hyg	hyg	DUP-DEL
84	50	229	274	13	239.301	11.3537	227.948		1000	181	7.90393	hyg	hyg	DUP-DEL
85	50	311	456	21	293.248	13.5048	279.743		1000	331	10.6431	hyg	hyg	DUP-DEL
86	50	313	353	19	225.559	12.1406	213.419		1000	283	9.04153	hyg	hyg	DUP-DEL
87	50	297	ND	ND	ND	ND	ND		1000	323	10.8754	PCR not performed	PCR not performed	PCR not performed
88	50	273	405	28	296.703	20.5128	276.19		1000	244	8.93773	PCR not performed	PCR not performed	PCR not performed
89	50	327	499	33	305.199	20.1835	285.015		1000	266	8.13456	PCR not performed	PCR not performed	PCR not performed
90	100	134	228	11	170.149	8.20896	161.94		1000	1576	117.612	hyg	hyg	DUP-DEL
91	100	131	211	20	161.069	15.2672	145.802		1000	521	39.771	hyg	hyg	DUP-DEL
92	100	91	240	8	263.736	8.79121	254.945		1000	185	20.3297	hyg	hyg	DUP-DEL
93	100	175	524	14	299.429	8	291.429		1000	257	14.6857	hyg	hyg	DUP-DEL
94	100	153	301	20	196.732	13.0719	183.66		1000	509	33.268	hyg	hyg	DUP-DEL
95	100	173	228	33	131.792	19.0751	112.717		1000	206	11.9075	PCR not performed	PCR not performed	PCR not performed
96	100	234	362	28	154.701	11.9658	142.735		1000	305	13.0342	PCR not performed	PCR not performed	PCR not performed
97	100	268	220	26	82.0896	9.70149	72.3881		1000	317	11.8284	PCR not performed	PCR not performed	PCR not performed
98	100	327	385	59	117.737	18.0428	99.6942		1000	462	14.1284	PCR not performed	PCR not performed	PCR not performed
99	100	213	173	24	81.2207	11.2676	69.9531		1000	284	13.3333	PCR not performed	PCR not performed	PCR not performed
				MEAN	184.606	14.016	170.59			MEAN	13.7551	Number of colonies analysed		85
				SD	80.0063	15.0357	80.8512			SD	13.9751	Number of DUP-DELs		68
				MEDIAN	171.025	11.0145	159.77			MEDIAN	10.5155	Number of ura4 mutations		0
				95% CI	159.8 - 191.4	9.249 - 12.14	142.7 - 181.5			95% CI	9.120 - 11.41	ND		17

## Sheet: Fig. 1e
		Uncropped versions of the agarose gels shown in Figure 1e
		The gels were stained with ethidium bromide and photographed using a ChemisDoc XRS+ Imaging System (BioRad)
		The molecular weight markers on the righthand side of each gel are HyperLadder 1kb (Bioline Reagents Ltd, UK)

## Sheet: Fig. 1f
		Uncropped version of the Southern blot shown in Figure 1f
		The Southern blot membrane was probed with a 32P-radiolabelled hygR probe and exposed to a phosphor screen for 1 day before being scanned using a FLA-3000 Phosphorimager (Fujifilm)

## Sheet: Fig. 2b, 2c, 2d
MCW9374
Colony	YES/LA relative dilution factor for YE-ade+gua plating	Number of colonies on YES/LA	Number of colonies on YE-ade+gua	Number of colonies on EMMG-his-ade	Frequency of Ade+ recombinants (x10-4)	Frequency of Ade+ His+ recombinants (x10-4)	Frequency of Ade+ His- recombinants (x10-4)		YES/LA relative dilution factor for FOA plating	Number of colonies on YES+FOA	Frequency of FOA resistant colonies (x10-4)	PCR analysis of FOA resistant colony for marker at 11.4 kb reporter site	PCR analysis of FOA resistant colony for marker adjacent to RTS1	DUP-DEL or mutation in ura4
1	1000	252	152	66	6.03175	2.61905	3.4127		10000	10	0.0396825	hyg	hyg	DUP-DEL
2	1000	247	75	24	3.03644	0.97166	2.06478		10000	4	0.0161943	hyg	hyg	DUP-DEL
3	1000	283	144	22	5.08834	0.777385	4.31095		10000	2	0.00706714	hyg	no band	ND
4	1000	211	88	51	4.17062	2.41706	1.75355		10000	3	0.014218	hyg	no band	ND
5	1000	272	108	39	3.97059	1.43382	2.53676		10000	2	0.00735294	hyg	no band	ND
6	1000	276	63	19	2.28261	0.688406	1.5942		2000	18	0.326087	hyg	no band	ND
7	1000	320	82	36	2.5625	1.125	1.4375		2000	0	0
8	1000	265	90	30	3.39623	1.13208	2.26415		2000	12	0.226415	hyg	no band	ND
9	1000	211	77	22	3.64929	1.04265	2.60664		20000	0	0
10	1000	274	240	187	8.75912	6.82482	1.93431		20000	0	0
11	1000	258	ND	ND	ND	ND	ND		20000	29	0.0562016	hyg	hyg	DUP-DEL
12	1000	145	47	9	3.24138	0.62069	2.62069		20000	0	0
13	1000	131	39	5	2.9771	0.381679	2.59542		20000	0	0
14	1000	198	ND	ND	ND	ND	ND		20000	2	0.00505051	no band	hyg	ND
15	1000	246	ND	ND	ND	ND	ND		20000	34	0.0691057	no band	hyg	ND
16	1000	196	55	17	2.80612	0.867347	1.93878		20000	2	0.00510204	hyg	hyg	DUP-DEL
17	1000	274	119	28	4.34307	1.0219	3.32117		20000	0	0
18	1000	232	47	17	2.02586	0.732759	1.2931		20000	7	0.0150862	hyg	hyg	DUP-DEL
19	1000	190	58	22	3.05263	1.15789	1.89474		20000	0	0
20	1000	226	51	17	2.25664	0.752212	1.50442		20000	0	0
21	1000	127	149	113	11.7323	8.89764	2.83465		20000	9	0.0354331	ura4	hyg	ura4 mutation
22	1000	41	24	7	5.85366	1.70732	4.14634		20000	0	0
23	1000	125	33	5	2.64	0.4	2.24		20000	0	0
24	1000	95	21	5	2.21053	0.526316	1.68421		20000	0	0
25	1000	79	ND	ND	ND	ND	ND		20000	0	0
26	1000	58	18	6	3.10345	1.03448	2.06897		20000	0	0
27	1000	175	88	0	5.02857	0	5.02857		20000	4	0.0114286	hyg	hyg	DUP-DEL
28	1000	171	103	0	6.02339	0	6.02339		20000	0	0
29	1000	218	ND	ND	ND	ND	ND		20000	0	0
30	1000	171	79	35	4.61988	2.04678	2.5731		20000	0	0
31	1000	260	72	20	2.76923	0.769231	2		20000	11	0.0211538	hyg	hyg	DUP-DEL
32	1000	304	56	14	1.84211	0.460526	1.38158		20000	11	0.0180921	hyg	hyg	DUP-DEL
33	1000	218	93	19	4.26606	0.87156	3.3945		20000	1	0.00229358	hyg	hyg	DUP-DEL
34	1000	259	108	35	4.16988	1.35135	2.81853		20000	19	0.0366795	hyg	hyg	DUP-DEL
35	1000	151	65	23	4.30464	1.52318	2.78146		20000	0	0
36	1000	125	43	10	3.44	0.8	2.64		20000	0	0
37	1000	130	61	22	4.69231	1.69231	3		20000	0	0
38	1000	157	46	8	2.92994	0.509554	2.42038		20000	0	0
39	1000	263	76	19	2.88973	0.722433	2.1673		20000	49	0.0931559	hyg	hyg	DUP-DEL
40	1000	286	286	30	10	1.04895	8.95105		20000	0	0
41	1000	182	81	16	4.45055	0.879121	3.57143		20000	293	0.804945	hyg	hyg	DUP-DEL
42	1000	168	45	17	2.67857	1.0119	1.66667		20000	63	0.1875	hyg	hyg	DUP-DEL
43	1000	150	148	18	9.86667	1.2	8.66667		20000	0	0
44	1000	142	58	21	4.08451	1.47887	2.60563		20000	0	0
45	1000	169	85	27	5.02959	1.59763	3.43195		20000	1	0.00295858	hyg	hyg	DUP-DEL
46	1000	132	92	35	6.9697	2.65152	4.31818		20000	0	0
47	1000	189	126	34	6.66667	1.79894	4.86772		20000	4	0.010582	hyg	no band	ND
48	1000	345	107	36	3.10145	1.04348	2.05797		20000	0	0
49	1000	283	104	52	3.67491	1.83746	1.83746		20000	27	0.0477032	ura4	hyg	ura4 mutation
50	1000	366	125	34	3.4153	0.928962	2.48634		20000	12	0.0163934	hyg	hyg	DUP-DEL
51	1000	335	297	52	8.86567	1.55224	7.31343		20000	21	0.0313433	hyg	hyg	DUP-DEL
52	1000	288	98	20	3.40278	0.694444	2.70833		20000	26	0.0451389	hyg	hyg	DUP-DEL
53	1000	305	126	41	4.13115	1.34426	2.78689		20000	5	0.00819672	hyg	no band	ND
54	1000	349	128	38	3.66762	1.08883	2.5788		20000	15	0.02149	hyg	hyg	DUP-DEL
55	1000	341	144	31	4.22287	0.909091	3.31378		20000	3	0.00439883	hyg	hyg	DUP-DEL
56	1000	212	146	49	6.88679	2.31132	4.57547		20000	21	0.0495283	hyg	hyg	DUP-DEL
57	1000	288	105	35	3.64583	1.21528	2.43056		20000	65	0.112847	hyg	hyg	DUP-DEL
58	1000	314	158	42	5.03185	1.33758	3.69427		20000	0	0
59	1000	357	164	41	4.59384	1.14846	3.44538		20000	8	0.0112045	hyg	hyg	DUP-DEL
60	1000	240	130	29	5.41667	1.20833	4.20833		20000	15	0.03125	ura4	hyg	ura4 mutation
61	1000	351	124	38	3.53276	1.08262	2.45014		20000	7	0.00997151	hyg	no band	ND
62	1000	323	105	34	3.25077	1.05263	2.19814		20000	0	0
63	1000	116	35	12	3.01724	1.03448	1.98276		20000	11	0.0474138	hyg	hyg	DUP-DEL
64	1000	138	43	12	3.11594	0.869565	2.24638		20000	6	0.0217391	hyg	hyg	DUP-DEL
65	1000	100	63	6	6.3	0.6	5.7		20000	8	0.04	ura4	hyg	ura4 mutation
66	1000	143	47	17	3.28671	1.18881	2.0979		20000	2	0.00699301	hyg	hyg	DUP-DEL
67	1000	87	41	7	4.71264	0.804598	3.90805		20000	4	0.0229885	hyg	hyg	DUP-DEL
				MEAN	4.40621	1.33546	3.07075			MEAN	0.0379162	Number of colonies analysed		40
				SD	2.04413	1.3322	1.5914			SD	0.109713	Number of DUP-DELs		26
				MEDIAN	3.82275	1.04621	2.60053			MEDIAN	0.00706714	Number of ura4 mutations		4
				95% CI	3.396 - 4.343	0.9091 - 1.189	2.264 - 2.835			95% CI	0.000 - 0.01509	ND		10
MCW9235
Colony	YES/LA relative dilution factor for YE-ade+gua plating	Number of colonies on YES/LA	Number of colonies on YE-ade+gua	Number of colonies on EMMG-his-ade	Frequency of Ade+ recombinants (x10-4)	Frequency of Ade+ His+ recombinants (x10-4)	Frequency of Ade+ His- recombinants (x10-4)		YES/LA relative dilution factor for FOA plating	Number of colonies on YES+FOA	Frequency of FOA resistant colonies (x10-4)	PCR analysis of FOA resistant colony for marker at 11.4 kb reporter site	PCR analysis of FOA resistant colony for marker adjacent to RTS1	DUP-DEL or mutation in ura4
1	100	345	776	38	224.928	11.0145	213.913		1000	553	16.029	hyg	hyg	DUP-DEL
2	100	390	503	81	128.974	20.7692	108.205		1000	445	11.4103	hyg	hyg	DUP-DEL
3	100	341	449	73	131.672	21.4076	110.264		1000	444	13.0205	hyg	hyg	DUP-DEL
4	100	345	592	41	171.594	11.8841	159.71		1000	464	13.4493	hyg	hyg	DUP-DEL
5	100	351	395	187	112.536	53.2764	59.2593		1000	509	14.5014	hyg	hyg	DUP-DEL
6	100	415	869	49	209.398	11.8072	197.59		1000	557	13.4217	hyg	hyg	DUP-DEL
7	100	388	717	46	184.794	11.8557	172.938		1000	652	16.8041	hyg	hyg	DUP-DEL
8	100	341	583	38	170.968	11.1437	159.824		1000	515	15.1026	hyg	hyg	DUP-DEL
9	100	383	500	382	130.548	99.7389	30.8094		1000	567	14.8042	hyg	hyg	DUP-DEL
10	100	390	562	35	144.103	8.97436	135.128		1000	363	9.30769	hyg	hyg	DUP-DEL
11	50	226	161	6	142.478	5.30973	137.168		1000	200	8.84956	no band	no band	ND
12	50	221	137	11	123.982	9.95475	114.027		1000	265	11.991	hyg	hyg	DUP-DEL
13	50	280	151	9	107.857	6.42857	101.429		1000	234	8.35714	hyg	hyg	DUP-DEL
14	50	245	366	26	298.776	21.2245	277.551		1000	253	10.3265	hyg	hyg	DUP-DEL
15	50	260	133	11	102.308	8.46154	93.8462		200	40	7.69231	hyg	hyg	DUP-DEL
16	50	258	139	16	107.752	12.4031	95.3488		1000	140	5.42636	hyg	hyg	DUP-DEL
17	50	206	115	9	111.65	8.73786	102.913		1000	136	6.60194	hyg	hyg	DUP-DEL
18	50	216	84	8	77.7778	7.40741	70.3704		1000	468	21.6667	hyg	hyg	DUP-DEL
19	50	249	197	65	158.233	52.2088	106.024		1000	201	8.07229	hyg	hyg	DUP-DEL
20	50	292	107	29	73.2877	19.863	53.4247		1000	207	7.08904	hyg	hyg	DUP-DEL
21	50	165	156	5	189.091	6.06061	183.03		1000	122	7.39394	PCR not performed	PCR not performed	PCR not performed
22	50	169	110	6	130.178	7.10059	123.077		1000	187	11.0651	PCR not performed	PCR not performed	PCR not performed
23	50	207	86	7	83.0918	6.76329	76.3285		1000	132	6.37681	PCR not performed	PCR not performed	PCR not performed
24	50	196	162	7	165.306	7.14286	158.163		1000	115	5.86735	hyg	hyg	DUP-DEL
25	50	325	177	10	108.923	6.15385	102.769		1000	174	5.35385	hyg	hyg	DUP-DEL
26	50	298	171	9	114.765	6.04027	108.725		1000	233	7.81879	hyg	hyg	DUP-DEL
27	50	230	142	14	123.478	12.1739	111.304		1000	181	7.86957	hyg	hyg	DUP-DEL
28	50	228	68	8	59.6491	7.01754	52.6316		1000	136	5.96491	hyg	hyg	DUP-DEL
29	50	171	69	6	80.7018	7.01754	73.6842		1000	195	11.4035	hyg	hyg	DUP-DEL
30	50	152	213	7	280.263	9.21053	271.053		1000	78	5.13158	hyg	hyg	DUP-DEL
31	50	132	74	5	112.121	7.57576	104.545		1000	93	7.04545	hyg	hyg	DUP-DEL
32	50	68	74	3	217.647	8.82353	208.824		1000	44	6.47059	hyg	hyg	DUP-DEL
33	50	158	133	12	168.354	15.1899	153.165		1000	93	5.88608	PCR not performed	PCR not performed	PCR not performed
34	50	122	64	1	104.918	1.63934	103.279		1000	79	6.47541	PCR not performed	PCR not performed	PCR not performed
35	50	173	105	8	121.387	9.24855	112.139		1000	105	6.06936	PCR not performed	PCR not performed	PCR not performed
36	50	127	ND	ND	ND	ND	ND		1000	53	4.17323	hyg	no band	ND
37	50	88	ND	ND	ND	ND	ND		1000	115	13.0682	hyg	no band	ND
38	50	97	ND	ND	ND	ND	ND		1000	102	10.5155	hyg	no band	ND
39	50	93	89	0	191.398	0	191.398		1000	562	60.4301	no band	no band	ND
40	50	164	96	0	117.073	0	117.073		1000	105	6.40244	no band	hyg	ND
41	50	237	182	0	153.586	0	153.586		1000	155	6.54008	hyg	hyg	DUP-DEL
42	50	342	167	11	97.6608	6.43275	91.2281		1000	155	4.53216	hyg	hyg	DUP-DEL
43	50	207	146	6	141.063	5.7971	135.266		1000	465	22.4638	hyg	no band	ND
44	50	141	121	4	171.631	5.67376	165.957		1000	631	44.7518	hyg	no band	ND
45	50	258	291	11	225.581	8.52713	217.054		1000	571	22.1318	hyg	hyg	DUP-DEL
46	50	291	265	18	182.131	12.3711	169.759		1000	1236	42.4742	hyg	hyg	DUP-DEL
47	50	251	522	8	415.936	6.3745	409.562		1000	266	10.5976	hyg	hyg	DUP-DEL
48	50	202	172	14	170.297	13.8614	156.436		1000	198	9.80198	hyg	hyg	DUP-DEL
49	50	235	270	111	229.787	94.4681	135.319		1000	113	4.80851	hyg	hyg	DUP-DEL
50	50	283	242	13	171.025	9.18728	161.837		1000	349	12.3322	hyg	hyg	DUP-DEL
51	50	212	559	6	527.358	5.66038	521.698		1000	258	12.1698	hyg	hyg	DUP-DEL
52	50	258	407	9	315.504	6.97674	308.527		1000	93	3.60465	hyg	hyg	DUP-DEL
53	50	250	207	13	165.6	10.4	155.2		1000	228	9.12	hyg	hyg	DUP-DEL
54	50	430	96	14	44.6512	6.51163	38.1395		1000	206	4.7907	hyg	hyg	DUP-DEL
55	50	235	199	17	169.362	14.4681	154.894		1000	127	5.40426	hyg	no band	ND
56	50	174	139	0	159.77	0	159.77		1000	66	3.7931	hyg	hyg	DUP-DEL
57	50	198	167	31	168.687	31.3131	137.374		1000	130	6.56566	hyg	hyg	DUP-DEL
58	50	195	187	10	191.795	10.2564	181.538		1000	193	9.89744	hyg	hyg	DUP-DEL
59	50	171	161	13	188.304	15.2047	173.099		1000	127	7.4269	hyg	hyg	DUP-DEL
60	50	268	318	17	237.313	12.6866	224.627		1000	273	10.1866	hyg	hyg	DUP-DEL
61	50	301	411	24	273.09	15.9468	257.143		1000	323	10.7309	no band	hyg	ND
62	50	262	332	22	253.435	16.7939	236.641		1000	762	29.084	no band	hyg	ND
63	50	263	229	13	174.144	9.88593	164.259		1000	255	9.69582	hyg	no band	ND
64	50	252	162	10	128.571	7.93651	120.635		1000	221	8.76984	hyg	no band	ND
65	50	330	213	10	129.091	6.06061	123.03		1000	353	10.697	hyg	no band	ND
66	50	319	383	26	240.125	16.3009	223.824		1000	382	11.9749	hyg	hyg	DUP-DEL
67	50	255	251	17	196.863	13.3333	183.529		1000	480	18.8235	hyg	hyg	DUP-DEL
68	50	280	354	18	252.857	12.8571	240		1000	407	14.5357	hyg	hyg	DUP-DEL
69	50	328	282	24	171.951	14.6341	157.317		1000	315	9.60366	hyg	hyg	DUP-DEL
70	50	398	405	39	203.518	19.598	183.92		1000	357	8.96985	hyg	hyg	DUP-DEL
71	50	338	310	27	183.432	15.9763	167.456		1000	342	10.1183	hyg	hyg	DUP-DEL
72	50	348	338	22	194.253	12.6437	181.609		1000	646	18.5632	hyg	no band	ND
73	50	345	ND	ND	ND	ND	ND		1000	547	15.8551	hyg	no band	ND
74	50	356	506	31	284.27	17.4157	266.854		1000	381	10.7022	hyg	no band	ND
75	50	290	ND	ND	ND	ND	ND		1000	477	16.4483	hyg	hyg	DUP-DEL
76	50	289	424	57	293.426	39.4464	253.979		1000	422	14.6021	hyg	hyg	DUP-DEL
77	50	271	427	15	315.129	11.0701	304.059		1000	287	10.5904	hyg	hyg	DUP-DEL
78	50	274	312	15	227.737	10.9489	216.788		1000	252	9.19708	hyg	hyg	DUP-DEL
79	50	290	501	19	345.517	13.1034	332.414		1000	591	20.3793	hyg	hyg	DUP-DEL
80	50	296	311	14	210.135	9.45946	200.676		1000	1000	33.7838	hyg	hyg	DUP-DEL
81	50	300	329	18	219.333	12	207.333		1000	247	8.23333	hyg	hyg	DUP-DEL
82	50	267	292	14	218.727	10.4869	208.24		1000	495	18.5393	hyg	hyg	DUP-DEL
83	50	215	242	10	225.116	9.30233	215.814		1000	179	8.32558	hyg	hyg	DUP-DEL
84	50	229	274	13	239.301	11.3537	227.948		1000	181	7.90393	hyg	hyg	DUP-DEL
85	50	311	456	21	293.248	13.5048	279.743		1000	331	10.6431	hyg	hyg	DUP-DEL
86	50	313	353	19	225.559	12.1406	213.419		1000	283	9.04153	hyg	hyg	DUP-DEL
87	50	297	ND	ND	ND	ND	ND		1000	323	10.8754	PCR not performed	PCR not performed	PCR not performed
88	50	273	405	28	296.703	20.5128	276.19		1000	244	8.93773	PCR not performed	PCR not performed	PCR not performed
89	50	327	499	33	305.199	20.1835	285.015		1000	266	8.13456	PCR not performed	PCR not performed	PCR not performed
90	100	134	228	11	170.149	8.20896	161.94		1000	1576	117.612	hyg	hyg	DUP-DEL
91	100	131	211	20	161.069	15.2672	145.802		1000	521	39.771	hyg	hyg	DUP-DEL
92	100	91	240	8	263.736	8.79121	254.945		1000	185	20.3297	hyg	hyg	DUP-DEL
93	100	175	524	14	299.429	8	291.429		1000	257	14.6857	hyg	hyg	DUP-DEL
94	100	153	301	20	196.732	13.0719	183.66		1000	509	33.268	hyg	hyg	DUP-DEL
95	100	173	228	33	131.792	19.0751	112.717		1000	206	11.9075	PCR not performed	PCR not performed	PCR not performed
96	100	234	362	28	154.701	11.9658	142.735		1000	305	13.0342	PCR not performed	PCR not performed	PCR not performed
97	100	268	220	26	82.0896	9.70149	72.3881		1000	317	11.8284	PCR not performed	PCR not performed	PCR not performed
98	100	327	385	59	117.737	18.0428	99.6942		1000	462	14.1284	PCR not performed	PCR not performed	PCR not performed
99	100	213	173	24	81.2207	11.2676	69.9531		1000	284	13.3333	PCR not performed	PCR not performed	PCR not performed
				MEAN	184.606	14.016	170.59			MEAN	13.7551	Number of colonies analysed		85
				SD	80.0063	15.0357	80.8512			SD	13.9751	Number of DUP-DELs		68
				MEDIAN	171.025	11.0145	159.77			MEDIAN	10.5155	Number of ura4 mutations		0
				95% CI	159.8 - 191.4	9.249 - 12.14	142.7 - 181.5			95% CI	9.120 - 11.41	ND		17
MCW9774
Colony	YES/LA relative dilution factor for YE-ade+gua plating	Number of colonies on YES/LA	Number of colonies on YE-ade+gua	Number of colonies on EMMG-his-ade	Frequency of Ade+ recombinants (x10-4)	Frequency of Ade+ His+ recombinants (x10-4)	Frequency of Ade+ His- recombinants (x10-4)		YES/LA relative dilution factor for FOA plating	Number of colonies on YES+FOA	Frequency of FOA resistant colonies (x10-4)	PCR analysis of FOA resistant colony for marker at 11.4 kb reporter site	PCR analysis of FOA resistant colony for marker adjacent to RTS1	DUP-DEL or mutation in ura4
1	1000	293	130	60	4.43686	2.04778	2.38908		20000	2	0.00341297	hyg	hyg	DUP-DEL
2	1000	311	290	74	9.32476	2.37942	6.94534		20000	10	0.0160772	hyg	hyg	DUP-DEL
3	1000	287	243	125	8.4669	4.3554	4.1115		20000	153	0.266551	hyg	hyg	DUP-DEL
4	1000	239	186	76	7.78243	3.17992	4.60251		20000	1	0.00209205	hyg	hyg	DUP-DEL
5	1000	322	ND	ND	ND	ND	ND		20000	5	0.00776398	ura4	hyg	ura4 mutation
6	1000	207	120	43	5.7971	2.07729	3.71981		20000	38	0.0917874	hyg	hyg	DUP-DEL
7	1000	209	226	147	10.8134	7.03349	3.7799		20000	7	0.0167464	hyg	hyg	DUP-DEL
8	1000	238	182	93	7.64706	3.90756	3.7395		20000	2	0.00420168	hyg	hyg	DUP-DEL
9	1000	353	359	127	10.17	3.59773	6.57224		20000	3	0.00424929	hyg	hyg	DUP-DEL
10	1000	240	237	57	9.875	2.375	7.5		20000	2	0.00416667	ura4	hyg	ura4 mutation
11	1000	270	264	67	9.77778	2.48148	7.2963		20000	0	0
12	1000	245	199	65	8.12245	2.65306	5.46939		20000	0	0
13	1000	268	333	185	12.4254	6.90299	5.52239		20000	2	0.00373134	no band	hyg	ND
14	1000	283	232	80	8.19788	2.82686	5.37102		20000	39	0.0689046	hyg	hyg	DUP-DEL
15	1000	228	284	129	12.4561	5.65789	6.79825		20000	9	0.0197368	hyg	hyg	DUP-DEL
16	1000	252	219	114	8.69048	4.52381	4.16667		20000	6	0.0119048	hyg	hyg	DUP-DEL
17	1000	311	375	200	12.0579	6.43087	5.62701		20000	3	0.00482315	hyg	hyg	DUP-DEL
18	1000	269	261	88	9.7026	3.27138	6.43123		20000	11	0.0204461	hyg	hyg	DUP-DEL
19	1000	305	224	76	7.34426	2.4918	4.85246		20000	101	0.165574	ura4	hyg	ura4 mutation
20	1000	258	214	65	8.29457	2.51938	5.77519		20000	4	0.00775194	hyg	hyg	DUP-DEL
				MEAN	9.02015	3.72174	5.29841			MEAN	0.035996	Number of colonies analysed		18
				SD	2.09595	1.65544	1.41797			SD	0.0678377	Number of DUP-DELs		14
				MEDIAN	8.69048	3.17992	5.46939			MEDIAN	0.00775796	Number of ura4 mutations		3
				95% CI	7.782 - 10.17	2.481 - 4.524	4.111 - 6.572			95% CI	0.004167 - 0.01974	ND		1
MCW9790
Colony	YES/LA relative dilution factor for YE-ade+gua plating	Number of colonies on YES/LA	Number of colonies on YE-ade+gua	Number of colonies on EMMG-his-ade	Frequency of Ade+ recombinants (x10-4)	Frequency of Ade+ His+ recombinants (x10-4)	Frequency of Ade+ His- recombinants (x10-4)		YES/LA relative dilution factor for FOA plating	Number of colonies on YES+FOA	Frequency of FOA resistant colonies (x10-4)	PCR analysis of FOA resistant colony for marker at 11.4 kb reporter site	PCR analysis of FOA resistant colony for marker adjacent to RTS1	DUP-DEL or mutation in ura4
1	10	224	191	19	852.679	84.8214	767.857		1000	200	8.92857	hyg	hyg	DUP-DEL
2	10	235	432	104	1838.3	442.553	1395.74		1000	1033	43.9574	hyg	hyg	DUP-DEL
3	10	328	ND	ND	ND	ND	ND		1000	346	10.5488	hyg	hyg	DUP-DEL
4	10	272	507	29	1863.97	106.618	1757.35		1000	696	25.5882	hyg	hyg	DUP-DEL
5	10	270	537	26	1988.89	96.2963	1892.59		1000	262	9.7037	hyg	hyg	DUP-DEL
6	5	265	97	11	732.075	83.0189	649.057		1000	543	20.4906	hyg	no band	ND
7	5	284	193	8	1359.15	56.338	1302.82		1000	260	9.15493	hyg	no band	ND
8	5	282	102	20	723.404	141.844	581.56		1000	ND	ND
9	5	292	206	23	1410.96	157.534	1253.42		1000	777	26.6096	hyg	hyg	DUP-DEL
10	5	283	161	8	1137.81	56.5371	1081.27		1000	442	15.6184	hyg	no band	ND
11	5	214	39	10	364.486	93.4579	271.028		1000	176	8.2243	hyg	hyg	DUP-DEL
12	5	305	155	15	1016.39	98.3607	918.033		1000	334	10.9508	hyg	no band	ND
13	5	274	107	19	781.022	138.686	642.336		1000	389	14.1971	hyg	hyg	DUP-DEL
14	5	226	93	7	823.009	61.9469	761.062		1000	136	6.0177	hyg	no band	ND
15	5	264	139	7	1053.03	53.0303	1000		1000	492	18.6364	hyg	no band	ND
16	5	273	126	3	923.077	21.978	901.099		1000	390	14.2857	hyg	hyg	DUP-DEL
17	5	252	95	8	753.968	63.4921	690.476		1000	252	10	hyg	hyg	DUP-DEL
18	5	233	171	16	1467.81	137.339	1330.47		1000	378	16.2232	hyg	hyg	DUP-DEL
19	5	361	165	45	914.127	249.307	664.82		1000	ND	ND
20	5	235	129	12	1097.87	102.128	995.745		1000	319	13.5745	hyg	no band	ND
				MEAN	1110.63	118.173	992.46			MEAN	15.7061	Number of colonies analysed		18
				SD	439.057	93.3359	414.381			SD	9.11291	Number of DUP-DELs		11
				MEDIAN	1016.39	96.2963	918.033			MEDIAN	13.8858	Number of ura4 mutations		0
				95% CI	781.0 - 1411	61.95 - 138.7	664.8 - 1303			95% CI	9.704 - 18.64	ND		7

## Sheet: Fig. 3b, 3c, 3d
MCW9374
Colony	YES/LA relative dilution factor for YE-ade+gua plating	Number of colonies on YES/LA	Number of colonies on YE-ade+gua	Number of colonies on EMMG-his-ade	Frequency of Ade+ recombinants (x10-4)	Frequency of Ade+ His+ recombinants (x10-4)	Frequency of Ade+ His- recombinants (x10-4)		YES/LA relative dilution factor for FOA plating	Number of colonies on YES+FOA	Frequency of FOA resistant colonies (x10-4)	PCR analysis of FOA resistant colony for marker at 11.4 kb reporter site	PCR analysis of FOA resistant colony for marker adjacent to RTS1	DUP-DEL or mutation in ura4
1	1000	252	152	66	6.03175	2.61905	3.4127		10000	10	0.0396825	hyg	hyg	DUP-DEL
2	1000	247	75	24	3.03644	0.97166	2.06478		10000	4	0.0161943	hyg	hyg	DUP-DEL
3	1000	283	144	22	5.08834	0.777385	4.31095		10000	2	0.00706714	hyg	no band	ND
4	1000	211	88	51	4.17062	2.41706	1.75355		10000	3	0.014218	hyg	no band	ND
5	1000	272	108	39	3.97059	1.43382	2.53676		10000	2	0.00735294	hyg	no band	ND
6	1000	276	63	19	2.28261	0.688406	1.5942		2000	18	0.326087	hyg	no band	ND
7	1000	320	82	36	2.5625	1.125	1.4375		2000	0	0
8	1000	265	90	30	3.39623	1.13208	2.26415		2000	12	0.226415	hyg	no band	ND
9	1000	211	77	22	3.64929	1.04265	2.60664		20000	0	0
10	1000	274	240	187	8.75912	6.82482	1.93431		20000	0	0
11	1000	258	ND	ND	ND	ND	ND		20000	29	0.0562016	hyg	hyg	DUP-DEL
12	1000	145	47	9	3.24138	0.62069	2.62069		20000	0	0
13	1000	131	39	5	2.9771	0.381679	2.59542		20000	0	0
14	1000	198	ND	ND	ND	ND	ND		20000	2	0.00505051	no band	hyg	ND
15	1000	246	ND	ND	ND	ND	ND		20000	34	0.0691057	no band	hyg	ND
16	1000	196	55	17	2.80612	0.867347	1.93878		20000	2	0.00510204	hyg	hyg	DUP-DEL
17	1000	274	119	28	4.34307	1.0219	3.32117		20000	0	0
18	1000	232	47	17	2.02586	0.732759	1.2931		20000	7	0.0150862	hyg	hyg	DUP-DEL
19	1000	190	58	22	3.05263	1.15789	1.89474		20000	0	0
20	1000	226	51	17	2.25664	0.752212	1.50442		20000	0	0
21	1000	127	149	113	11.7323	8.89764	2.83465		20000	9	0.0354331	ura4	hyg	ura4 mutation
22	1000	41	24	7	5.85366	1.70732	4.14634		20000	0	0
23	1000	125	33	5	2.64	0.4	2.24		20000	0	0
24	1000	95	21	5	2.21053	0.526316	1.68421		20000	0	0
25	1000	79	ND	ND	ND	ND	ND		20000	0	0
26	1000	58	18	6	3.10345	1.03448	2.06897		20000	0	0
27	1000	175	88	0	5.02857	0	5.02857		20000	4	0.0114286	hyg	hyg	DUP-DEL
28	1000	171	103	0	6.02339	0	6.02339		20000	0	0
29	1000	218	ND	ND	ND	ND	ND		20000	0	0
30	1000	171	79	35	4.61988	2.04678	2.5731		20000	0	0
31	1000	260	72	20	2.76923	0.769231	2		20000	11	0.0211538	hyg	hyg	DUP-DEL
32	1000	304	56	14	1.84211	0.460526	1.38158		20000	11	0.0180921	hyg	hyg	DUP-DEL
33	1000	218	93	19	4.26606	0.87156	3.3945		20000	1	0.00229358	hyg	hyg	DUP-DEL
34	1000	259	108	35	4.16988	1.35135	2.81853		20000	19	0.0366795	hyg	hyg	DUP-DEL
35	1000	151	65	23	4.30464	1.52318	2.78146		20000	0	0
36	1000	125	43	10	3.44	0.8	2.64		20000	0	0
37	1000	130	61	22	4.69231	1.69231	3		20000	0	0
38	1000	157	46	8	2.92994	0.509554	2.42038		20000	0	0
39	1000	263	76	19	2.88973	0.722433	2.1673		20000	49	0.0931559	hyg	hyg	DUP-DEL
40	1000	286	286	30	10	1.04895	8.95105		20000	0	0
41	1000	182	81	16	4.45055	0.879121	3.57143		20000	293	0.804945	hyg	hyg	DUP-DEL
42	1000	168	45	17	2.67857	1.0119	1.66667		20000	63	0.1875	hyg	hyg	DUP-DEL
43	1000	150	148	18	9.86667	1.2	8.66667		20000	0	0
44	1000	142	58	21	4.08451	1.47887	2.60563		20000	0	0
45	1000	169	85	27	5.02959	1.59763	3.43195		20000	1	0.00295858	hyg	hyg	DUP-DEL
46	1000	132	92	35	6.9697	2.65152	4.31818		20000	0	0
47	1000	189	126	34	6.66667	1.79894	4.86772		20000	4	0.010582	hyg	no band	ND
48	1000	345	107	36	3.10145	1.04348	2.05797		20000	0	0
49	1000	283	104	52	3.67491	1.83746	1.83746		20000	27	0.0477032	ura4	hyg	ura4 mutation
50	1000	366	125	34	3.4153	0.928962	2.48634		20000	12	0.0163934	hyg	hyg	DUP-DEL
51	1000	335	297	52	8.86567	1.55224	7.31343		20000	21	0.0313433	hyg	hyg	DUP-DEL
52	1000	288	98	20	3.40278	0.694444	2.70833		20000	26	0.0451389	hyg	hyg	DUP-DEL
53	1000	305	126	41	4.13115	1.34426	2.78689		20000	5	0.00819672	hyg	no band	ND
54	1000	349	128	38	3.66762	1.08883	2.5788		20000	15	0.02149	hyg	hyg	DUP-DEL
55	1000	341	144	31	4.22287	0.909091	3.31378		20000	3	0.00439883	hyg	hyg	DUP-DEL
56	1000	212	146	49	6.88679	2.31132	4.57547		20000	21	0.0495283	hyg	hyg	DUP-DEL
57	1000	288	105	35	3.64583	1.21528	2.43056		20000	65	0.112847	hyg	hyg	DUP-DEL
58	1000	314	158	42	5.03185	1.33758	3.69427		20000	0	0
59	1000	357	164	41	4.59384	1.14846	3.44538		20000	8	0.0112045	hyg	hyg	DUP-DEL
60	1000	240	130	29	5.41667	1.20833	4.20833		20000	15	0.03125	ura4	hyg	ura4 mutation
61	1000	351	124	38	3.53276	1.08262	2.45014		20000	7	0.00997151	hyg	no band	ND
62	1000	323	105	34	3.25077	1.05263	2.19814		20000	0	0
63	1000	116	35	12	3.01724	1.03448	1.98276		20000	11	0.0474138	hyg	hyg	DUP-DEL
64	1000	138	43	12	3.11594	0.869565	2.24638		20000	6	0.0217391	hyg	hyg	DUP-DEL
65	1000	100	63	6	6.3	0.6	5.7		20000	8	0.04	ura4	hyg	ura4 mutation
66	1000	143	47	17	3.28671	1.18881	2.0979		20000	2	0.00699301	hyg	hyg	DUP-DEL
67	1000	87	41	7	4.71264	0.804598	3.90805		20000	4	0.0229885	hyg	hyg	DUP-DEL
				MEAN	4.40621	1.33546	3.07075			MEAN	0.0379162	Number of colonies analysed		40
				SD	2.04413	1.3322	1.5914			SD	0.109713	Number of DUP-DELs		26
				MEDIAN	3.82275	1.04621	2.60053			MEDIAN	0.00706714	Number of ura4 mutations		4
				95% CI	3.396 - 4.343	0.9091 - 1.189	2.264 - 2.835			95% CI	0.000 - 0.01509	ND		10
MCW9235
Colony	YES/LA relative dilution factor for YE-ade+gua plating	Number of colonies on YES/LA	Number of colonies on YE-ade+gua	Number of colonies on EMMG-his-ade	Frequency of Ade+ recombinants (x10-4)	Frequency of Ade+ His+ recombinants (x10-4)	Frequency of Ade+ His- recombinants (x10-4)		YES/LA relative dilution factor for FOA plating	Number of colonies on YES+FOA	Frequency of FOA resistant colonies (x10-4)	PCR analysis of FOA resistant colony for marker at 11.4 kb reporter site	PCR analysis of FOA resistant colony for marker adjacent to RTS1	DUP-DEL or mutation in ura4
1	100	345	776	38	224.928	11.0145	213.913		1000	553	16.029	hyg	hyg	DUP-DEL
2	100	390	503	81	128.974	20.7692	108.205		1000	445	11.4103	hyg	hyg	DUP-DEL
3	100	341	449	73	131.672	21.4076	110.264		1000	444	13.0205	hyg	hyg	DUP-DEL
4	100	345	592	41	171.594	11.8841	159.71		1000	464	13.4493	hyg	hyg	DUP-DEL
5	100	351	395	187	112.536	53.2764	59.2593		1000	509	14.5014	hyg	hyg	DUP-DEL
6	100	415	869	49	209.398	11.8072	197.59		1000	557	13.4217	hyg	hyg	DUP-DEL
7	100	388	717	46	184.794	11.8557	172.938		1000	652	16.8041	hyg	hyg	DUP-DEL
8	100	341	583	38	170.968	11.1437	159.824		1000	515	15.1026	hyg	hyg	DUP-DEL
9	100	383	500	382	130.548	99.7389	30.8094		1000	567	14.8042	hyg	hyg	DUP-DEL
10	100	390	562	35	144.103	8.97436	135.128		1000	363	9.30769	hyg	hyg	DUP-DEL
11	50	226	161	6	142.478	5.30973	137.168		1000	200	8.84956	no band	no band	ND
12	50	221	137	11	123.982	9.95475	114.027		1000	265	11.991	hyg	hyg	DUP-DEL
13	50	280	151	9	107.857	6.42857	101.429		1000	234	8.35714	hyg	hyg	DUP-DEL
14	50	245	366	26	298.776	21.2245	277.551		1000	253	10.3265	hyg	hyg	DUP-DEL
15	50	260	133	11	102.308	8.46154	93.8462		200	40	7.69231	hyg	hyg	DUP-DEL
16	50	258	139	16	107.752	12.4031	95.3488		1000	140	5.42636	hyg	hyg	DUP-DEL
17	50	206	115	9	111.65	8.73786	102.913		1000	136	6.60194	hyg	hyg	DUP-DEL
18	50	216	84	8	77.7778	7.40741	70.3704		1000	468	21.6667	hyg	hyg	DUP-DEL
19	50	249	197	65	158.233	52.2088	106.024		1000	201	8.07229	hyg	hyg	DUP-DEL
20	50	292	107	29	73.2877	19.863	53.4247		1000	207	7.08904	hyg	hyg	DUP-DEL
21	50	165	156	5	189.091	6.06061	183.03		1000	122	7.39394	PCR not performed	PCR not performed	PCR not performed
22	50	169	110	6	130.178	7.10059	123.077		1000	187	11.0651	PCR not performed	PCR not performed	PCR not performed
23	50	207	86	7	83.0918	6.76329	76.3285		1000	132	6.37681	PCR not performed	PCR not performed	PCR not performed
24	50	196	162	7	165.306	7.14286	158.163		1000	115	5.86735	hyg	hyg	DUP-DEL
25	50	325	177	10	108.923	6.15385	102.769		1000	174	5.35385	hyg	hyg	DUP-DEL
26	50	298	171	9	114.765	6.04027	108.725		1000	233	7.81879	hyg	hyg	DUP-DEL
27	50	230	142	14	123.478	12.1739	111.304		1000	181	7.86957	hyg	hyg	DUP-DEL
28	50	228	68	8	59.6491	7.01754	52.6316		1000	136	5.96491	hyg	hyg	DUP-DEL
29	50	171	69	6	80.7018	7.01754	73.6842		1000	195	11.4035	hyg	hyg	DUP-DEL
30	50	152	213	7	280.263	9.21053	271.053		1000	78	5.13158	hyg	hyg	DUP-DEL
31	50	132	74	5	112.121	7.57576	104.545		1000	93	7.04545	hyg	hyg	DUP-DEL
32	50	68	74	3	217.647	8.82353	208.824		1000	44	6.47059	hyg	hyg	DUP-DEL
33	50	158	133	12	168.354	15.1899	153.165		1000	93	5.88608	PCR not performed	PCR not performed	PCR not performed
34	50	122	64	1	104.918	1.63934	103.279		1000	79	6.47541	PCR not performed	PCR not performed	PCR not performed
35	50	173	105	8	121.387	9.24855	112.139		1000	105	6.06936	PCR not performed	PCR not performed	PCR not performed
36	50	127	ND	ND	ND	ND	ND		1000	53	4.17323	hyg	no band	ND
37	50	88	ND	ND	ND	ND	ND		1000	115	13.0682	hyg	no band	ND
38	50	97	ND	ND	ND	ND	ND		1000	102	10.5155	hyg	no band	ND
39	50	93	89	0	191.398	0	191.398		1000	562	60.4301	no band	no band	ND
40	50	164	96	0	117.073	0	117.073		1000	105	6.40244	no band	hyg	ND
41	50	237	182	0	153.586	0	153.586		1000	155	6.54008	hyg	hyg	DUP-DEL
42	50	342	167	11	97.6608	6.43275	91.2281		1000	155	4.53216	hyg	hyg	DUP-DEL
43	50	207	146	6	141.063	5.7971	135.266		1000	465	22.4638	hyg	no band	ND
44	50	141	121	4	171.631	5.67376	165.957		1000	631	44.7518	hyg	no band	ND
45	50	258	291	11	225.581	8.52713	217.054		1000	571	22.1318	hyg	hyg	DUP-DEL
46	50	291	265	18	182.131	12.3711	169.759		1000	1236	42.4742	hyg	hyg	DUP-DEL
47	50	251	522	8	415.936	6.3745	409.562		1000	266	10.5976	hyg	hyg	DUP-DEL
48	50	202	172	14	170.297	13.8614	156.436		1000	198	9.80198	hyg	hyg	DUP-DEL
49	50	235	270	111	229.787	94.4681	135.319		1000	113	4.80851	hyg	hyg	DUP-DEL
50	50	283	242	13	171.025	9.18728	161.837		1000	349	12.3322	hyg	hyg	DUP-DEL
51	50	212	559	6	527.358	5.66038	521.698		1000	258	12.1698	hyg	hyg	DUP-DEL
52	50	258	407	9	315.504	6.97674	308.527		1000	93	3.60465	hyg	hyg	DUP-DEL
53	50	250	207	13	165.6	10.4	155.2		1000	228	9.12	hyg	hyg	DUP-DEL
54	50	430	96	14	44.6512	6.51163	38.1395		1000	206	4.7907	hyg	hyg	DUP-DEL
55	50	235	199	17	169.362	14.4681	154.894		1000	127	5.40426	hyg	no band	ND
56	50	174	139	0	159.77	0	159.77		1000	66	3.7931	hyg	hyg	DUP-DEL
57	50	198	167	31	168.687	31.3131	137.374		1000	130	6.56566	hyg	hyg	DUP-DEL
58	50	195	187	10	191.795	10.2564	181.538		1000	193	9.89744	hyg	hyg	DUP-DEL
59	50	171	161	13	188.304	15.2047	173.099		1000	127	7.4269	hyg	hyg	DUP-DEL
60	50	268	318	17	237.313	12.6866	224.627		1000	273	10.1866	hyg	hyg	DUP-DEL
61	50	301	411	24	273.09	15.9468	257.143		1000	323	10.7309	no band	hyg	ND
62	50	262	332	22	253.435	16.7939	236.641		1000	762	29.084	no band	hyg	ND
63	50	263	229	13	174.144	9.88593	164.259		1000	255	9.69582	hyg	no band	ND
64	50	252	162	10	128.571	7.93651	120.635		1000	221	8.76984	hyg	no band	ND
65	50	330	213	10	129.091	6.06061	123.03		1000	353	10.697	hyg	no band	ND
66	50	319	383	26	240.125	16.3009	223.824		1000	382	11.9749	hyg	hyg	DUP-DEL
67	50	255	251	17	196.863	13.3333	183.529		1000	480	18.8235	hyg	hyg	DUP-DEL
68	50	280	354	18	252.857	12.8571	240		1000	407	14.5357	hyg	hyg	DUP-DEL
69	50	328	282	24	171.951	14.6341	157.317		1000	315	9.60366	hyg	hyg	DUP-DEL
70	50	398	405	39	203.518	19.598	183.92		1000	357	8.96985	hyg	hyg	DUP-DEL
71	50	338	310	27	183.432	15.9763	167.456		1000	342	10.1183	hyg	hyg	DUP-DEL
72	50	348	338	22	194.253	12.6437	181.609		1000	646	18.5632	hyg	no band	ND
73	50	345	ND	ND	ND	ND	ND		1000	547	15.8551	hyg	no band	ND
74	50	356	506	31	284.27	17.4157	266.854		1000	381	10.7022	hyg	no band	ND
75	50	290	ND	ND	ND	ND	ND		1000	477	16.4483	hyg	hyg	DUP-DEL
76	50	289	424	57	293.426	39.4464	253.979		1000	422	14.6021	hyg	hyg	DUP-DEL
77	50	271	427	15	315.129	11.0701	304.059		1000	287	10.5904	hyg	hyg	DUP-DEL
78	50	274	312	15	227.737	10.9489	216.788		1000	252	9.19708	hyg	hyg	DUP-DEL
79	50	290	501	19	345.517	13.1034	332.414		1000	591	20.3793	hyg	hyg	DUP-DEL
80	50	296	311	14	210.135	9.45946	200.676		1000	1000	33.7838	hyg	hyg	DUP-DEL
81	50	300	329	18	219.333	12	207.333		1000	247	8.23333	hyg	hyg	DUP-DEL
82	50	267	292	14	218.727	10.4869	208.24		1000	495	18.5393	hyg	hyg	DUP-DEL
83	50	215	242	10	225.116	9.30233	215.814		1000	179	8.32558	hyg	hyg	DUP-DEL
84	50	229	274	13	239.301	11.3537	227.948		1000	181	7.90393	hyg	hyg	DUP-DEL
85	50	311	456	21	293.248	13.5048	279.743		1000	331	10.6431	hyg	hyg	DUP-DEL
86	50	313	353	19	225.559	12.1406	213.419		1000	283	9.04153	hyg	hyg	DUP-DEL
87	50	297	ND	ND	ND	ND	ND		1000	323	10.8754	PCR not performed	PCR not performed	PCR not performed
88	50	273	405	28	296.703	20.5128	276.19		1000	244	8.93773	PCR not performed	PCR not performed	PCR not performed
89	50	327	499	33	305.199	20.1835	285.015		1000	266	8.13456	PCR not performed	PCR not performed	PCR not performed
90	100	134	228	11	170.149	8.20896	161.94		1000	1576	117.612	hyg	hyg	DUP-DEL
91	100	131	211	20	161.069	15.2672	145.802		1000	521	39.771	hyg	hyg	DUP-DEL
92	100	91	240	8	263.736	8.79121	254.945		1000	185	20.3297	hyg	hyg	DUP-DEL
93	100	175	524	14	299.429	8	291.429		1000	257	14.6857	hyg	hyg	DUP-DEL
94	100	153	301	20	196.732	13.0719	183.66		1000	509	33.268	hyg	hyg	DUP-DEL
95	100	173	228	33	131.792	19.0751	112.717		1000	206	11.9075	PCR not performed	PCR not performed	PCR not performed
96	100	234	362	28	154.701	11.9658	142.735		1000	305	13.0342	PCR not performed	PCR not performed	PCR not performed
97	100	268	220	26	82.0896	9.70149	72.3881		1000	317	11.8284	PCR not performed	PCR not performed	PCR not performed
98	100	327	385	59	117.737	18.0428	99.6942		1000	462	14.1284	PCR not performed	PCR not performed	PCR not performed
99	100	213	173	24	81.2207	11.2676	69.9531		1000	284	13.3333	PCR not performed	PCR not performed	PCR not performed
				MEAN	184.606	14.016	170.59			MEAN	13.7551	Number of colonies analysed		85
				SD	80.0063	15.0357	80.8512			SD	13.9751	Number of DUP-DELs		68
				MEDIAN	171.025	11.0145	159.77			MEDIAN	10.5155	Number of ura4 mutations		0
				95% CI	159.8 - 191.4	9.249 - 12.14	142.7 - 181.5			95% CI	9.120 - 11.41	ND		17
MCW9376
Colony	YES/LA relative dilution factor for YE-ade+gua plating	Number of colonies on YES/LA	Number of colonies on YE-ade+gua	Number of colonies on EMMG-his-ade	Frequency of Ade+ recombinants (x10-4)	Frequency of Ade+ His+ recombinants (x10-4)	Frequency of Ade+ His- recombinants (x10-4)		YES/LA relative dilution factor for FOA plating	Number of colonies on YES+FOA	Frequency of FOA resistant colonies (x10-4)	PCR analysis of FOA resistant colony for marker at 35 kb reporter site	PCR analysis of FOA resistant colony for marker adjacent to RTS1	DUP-DEL or mutation in ura4
1	1000	188	228	167	12.1277	8.88298	3.24468		20000	5	0.0132979	ura4	hyg	ura4 mutation
2	1000	293	264	195	9.01024	6.65529	2.35495		20000	0	0
3	1000	245	220	138	8.97959	5.63265	3.34694		20000	0	0
4	1000	272	294	213	10.8088	7.83088	2.97794		20000	11	0.0202206	ura4	hyg	ura4 mutation
5	1000	247	236	161	9.55466	6.51822	3.03644		20000	3	0.00607287	hyg	hyg	DUP-DEL
6	1000	241	289	200	11.9917	8.29876	3.69295		20000	0	0
7	1000	289	221	169	7.64706	5.84775	1.79931		20000	4	0.00692042	hyg	hyg	DUP-DEL
8	1000	248	207	168	8.34677	6.77419	1.57258		20000	0	0
9	1000	258	801	700	31.0465	27.1318	3.91473		20000	0	0
10	1000	331	363	216	10.9668	6.52568	4.44109		20000	4	0.0060423	hyg	no band	ND
11	1000	145	194	151	13.3793	10.4138	2.96552		20000	16	0.0551724	hyg	hyg	DUP-DEL
12	1000	177	358	276	20.226	15.5932	4.63277		20000	0	0
13	1000	150	108	95	7.2	6.33333	0.866667		20000	7	0.0233333	ura4	hyg	ura4 mutation
14	1000	181	185	130	10.221	7.18232	3.03867		20000	9	0.0248619	ura4	hyg	ura4 mutation
15	1000	129	126	96	9.76744	7.44186	2.32558		20000	0	0
				MEAN	12.0849	9.13751	2.94739			MEAN	0.0103948	Number of colonies analysed		8
				SD	6.10771	5.55924	1.03868			SD	0.0153362	Number of DUP-DELs		3
				MEDIAN	10.221	7.18232	3.03644			MEDIAN	0.0060423	Number of ura4 mutations		4
				95% CI	8.980 - 12.13	6.518 - 8.883	2.326 - 3.693			95% CI	0.000 - 0.02022	ND		1
MCW9225
Colony	YES/LA relative dilution factor for YE-ade+gua plating	Number of colonies on YES/LA	Number of colonies on YE-ade+gua	Number of colonies on EMMG-his-ade	Frequency of Ade+ recombinants (x10-4)	Frequency of Ade+ His+ recombinants (x10-4)	Frequency of Ade+ His- recombinants (x10-4)		YES/LA relative dilution factor for FOA plating	Number of colonies on YES+FOA	Frequency of FOA resistant colonies (x10-4)	PCR analysis of FOA resistant colony for marker at 35 kb reporter site	PCR analysis of FOA resistant colony for marker adjacent to RTS1	DUP-DEL or mutation in ura4
1	200	271	194	32	35.7934	5.90406	29.8893		2000	181	3.33948	hyg	hyg	DUP-DEL
2	200	313	210	48	33.5463	7.66773	25.8786		2000	201	3.21086	hyg	hyg	DUP-DEL
3	200	247	359	39	72.6721	7.89474	64.7773		2000	198	4.0081	hyg	hyg	DUP-DEL
4	200	435	248	52	28.5057	5.97701	22.5287		2000	716	8.22989	hyg	hyg	DUP-DEL
5	200	343	293	35	42.7114	5.10204	37.6093		2000	216	3.14869	hyg	hyg	DUP-DEL
6	200	309	ND	ND	ND	ND	ND		2000	236	3.81877	hyg	hyg	DUP-DEL
7	200	326	247	36	37.8834	5.52147	32.362		2000	331	5.07669	hyg	hyg	DUP-DEL
8	200	317	237	29	37.3817	4.57413	32.8076		2000	140	2.2082	hyg	hyg	DUP-DEL
9	200	308	250	44	40.5844	7.14286	33.4416		2000	196	3.18182	hyg	hyg	DUP-DEL
10	200	337	451	42	66.9139	6.23145	60.6825		2000	893	13.2493	hyg	hyg	DUP-DEL
11	100	149	67	4	44.9664	2.68456	42.2819		2000	513	17.2148	hyg	hyg	DUP-DEL
12	100	167	47	7	28.1437	4.19162	23.9521		2000	90	2.69461	hyg	hyg	DUP-DEL
13	100	122	52	12	42.623	9.83607	32.7869		2000	112	4.59016	hyg	hyg	DUP-DEL
14	100	187	82	7	43.8503	3.74332	40.107		2000	100	2.6738	hyg	hyg	DUP-DEL
15	100	268	60	6	22.3881	2.23881	20.1493		2000	201	3.75	hyg	hyg	DUP-DEL
				MEAN	41.2831	5.62213	35.661			MEAN	5.35967	Number of colonies analysed		15
				SD	13.8019	2.09445	13.1635			SD	4.31831	Number of DUP-DELs		15
				MEDIAN	39.2339	5.71277	32.7972			MEDIAN	3.75	Number of ura4 mutations		0
				95% CI	28.51 - 44.97	3.743 - 7.668	23.95 - 42.28			95% CI	3.149 - 5.077	ND		0
MCW9378
Colony	YES/LA relative dilution factor for YE-ade+gua plating	Number of colonies on YES/LA	Number of colonies on YE-ade+gua	Number of colonies on EMMG-his-ade	Frequency of Ade+ recombinants (x10-4)	Frequency of Ade+ His+ recombinants (x10-4)	Frequency of Ade+ His- recombinants (x10-4)		YES/LA relative dilution factor for FOA plating	Number of colonies on YES+FOA	Frequency of FOA resistant colonies (x10-4)	PCR analysis of FOA resistant colony for marker at 75 kb reporter site	PCR analysis of FOA resistant colony for marker adjacent to RTS1	DUP-DEL or mutation in ura4
1	1000	207	133	42	6.42512	2.02899	4.39614		5000	0	0
2	1000	173	131	50	7.57225	2.89017	4.68208		5000	0	0
3	1000	258	209	99	8.10078	3.83721	4.26357		5000	0	0
4	1000	284	303	195	10.669	6.8662	3.80282		5000	2	0.00352113	ura4	hyg	ura4 mutation
5	1000	219	97	39	4.42922	1.78082	2.6484		5000	29	0.0662101	hyg	hyg	DUP-DEL
6	1000	279	135	42	4.83871	1.50538	3.33333		5000	0	0
7	1000	215	143	40	6.65116	1.86047	4.7907		5000	0	0
8	1000	213	84	27	3.94366	1.26761	2.67606		5000	0	0
9	1000	213	192	117	9.01408	5.49296	3.52113		5000	0	0
10	1000	250	144	46	5.76	1.84	3.92		5000	0	0
11	1000	138	106	18	7.68116	1.30435	6.37681		5000	0	0
12	1000	296	167	31	5.64189	1.0473	4.59459		5000	0	0
13	1000	170	138	36	8.11765	2.11765	6		5000	0	0
14	1000	171	98	25	5.73099	1.46199	4.26901		5000	0	0
15	1000	197	163	32	8.27411	1.62437	6.64975		5000	0	0
				MEAN	6.85665	2.4617	4.39496			MEAN	0.00464875	Number of colonies analysed		2
				SD	1.85456	1.68103	1.20629			SD	0.0170545	Number of DUP-DELs		1
				MEDIAN	6.65116	1.84	4.26901			MEDIAN	0	Number of ura4 mutations		1
				95% CI	5.642 - 8.118	1.462 - 2.890	3.521 - 4.791			95% CI	0.000 - 0.000	ND		0
MCW9226
Colony	YES/LA relative dilution factor for YE-ade+gua plating	Number of colonies on YES/LA	Number of colonies on YE-ade+gua	Number of colonies on EMMG-his-ade	Frequency of Ade+ recombinants (x10-4)	Frequency of Ade+ His+ recombinants (x10-4)	Frequency of Ade+ His- recombinants (x10-4)		YES/LA relative dilution factor for FOA plating	Number of colonies on YES+FOA	Frequency of FOA resistant colonies (x10-4)	PCR analysis of FOA resistant colony for marker at 75 kb reporter site	PCR analysis of FOA resistant colony for marker adjacent to RTS1	DUP-DEL or mutation in ura4
1	1000	116	38	12	3.27586	1.03448	2.24138		20000	7	0.0301724	hyg	hyg	DUP-DEL
2	1000	113	54	14	4.77876	1.23894	3.53982		20000	19	0.0840708	hyg	hyg	DUP-DEL
3	1000	140	68	29	4.85714	2.07143	2.78571		20000	25	0.0892857	hyg	hyg	DUP-DEL
4	1000	88	32	9	3.63636	1.02273	2.61364		20000	33	0.1875	hyg	hyg	DUP-DEL
5	1000	186	57	17	3.06452	0.913978	2.15054		20000	35	0.094086	hyg	hyg	DUP-DEL
6	1000	76	42	12	5.52632	1.57895	3.94737		20000	23	0.151316	ura4	hyg	ura4 mutation
7	1000	83	48	11	5.78313	1.3253	4.45783		20000	15	0.0903614	hyg	hyg	DUP-DEL
8	1000	115	55	18	4.78261	1.56522	3.21739		20000	37	0.16087	hyg	hyg	DUP-DEL
9	1000	102	90	27	8.82353	2.64706	6.17647		20000	19	0.0931373	hyg	hyg	DUP-DEL
10	200	70	9	1	6.42857	0.714286	5.71429		20000	4	0.0285714	hyg	hyg	DUP-DEL
11	1000	52	51	24	9.80769	4.61538	5.19231		20000	5	0.0480769	hyg	hyg	DUP-DEL
12	1000	85	50	13	5.88235	1.52941	4.35294		20000	36	0.211765	hyg	hyg	DUP-DEL
13	1000	74	20	5	2.7027	0.675676	2.02703		20000	8	0.0540541	hyg	hyg	DUP-DEL
14	1000	71	48	21	6.76056	2.95775	3.80282		20000	2	0.0140845	hyg	hyg	DUP-DEL
15	1000	50	48	12	9.6	2.4	7.2		20000	1	0.01	no band	hyg	ND
				MEAN	5.71401	1.75271	3.9613			MEAN	0.0898234	Number of colonies analysed		15
				SD	2.26823	1.05288	1.56564			SD	0.0631	Number of DUP-DELs		13
				MEDIAN	5.52632	1.52941	3.80282			MEDIAN	0.0892857	Number of ura4 mutations		1
				95% CI	3.636 - 6.761	1.023 - 2.400	2.614 - 5.192			95% CI	0.03017 - 0.1513	ND		1
MCW9380
Colony	YES/LA relative dilution factor for YE-ade+gua plating	Number of colonies on YES/LA	Number of colonies on YE-ade+gua	Number of colonies on EMMG-his-ade	Frequency of Ade+ recombinants (x10-4)	Frequency of Ade+ His+ recombinants (x10-4)	Frequency of Ade+ His- recombinants (x10-4)		YES/LA relative dilution factor for FOA plating	Number of colonies on YES+FOA	Frequency of FOA resistant colonies (x10-4)	PCR analysis of FOA resistant colony for marker at 140 kb reporter site	PCR analysis of FOA resistant colony for marker adjacent to RTS1	DUP-DEL or mutation in ura4
1	1000	210	115	19	5.47619	0.904762	4.57143		20000	0	0
2	1000	218	79	16	3.62385	0.733945	2.88991		20000	0	0
3	1000	250	82	17	3.28	0.68	2.6		20000	0	0
4	1000	214	107	24	5	1.1215	3.8785		20000	0	0
5	1000	257	114	36	4.4358	1.40078	3.03502		20000	0	0
6	1000	243	74	19	3.04527	0.781893	2.26337		20000	0	0
7	1000	249	163	72	6.54618	2.89157	3.65462		20000	0	0
8	1000	192	107	18	5.57292	0.9375	4.63542		20000	ND	ND
9	1000	186	88	18	4.73118	0.967742	3.76344		20000	0	0
10	1000	237	116	13	4.89451	0.548523	4.34599		20000	0	0
11	1000	190	93	20	4.89474	1.05263	3.84211		20000	0	0
12	1000	179	112	10	6.25698	0.558659	5.69832		20000	0	0
13	1000	180	86	14	4.77778	0.777778	4		20000	0	0
14	1000	150	92	21	6.13333	1.4	4.73333		20000	14	0.0466667	ura4	hyg	ura4 mutation
15	1000	157	305	17	19.4268	1.0828	18.3439		20000	9	0.0286624	ura4	hyg	ura4 mutation
16	1000	127	57	12	4.48819	0.944882	3.54331		20000	0	0
17	1000	183	75	15	4.09836	0.819672	3.27869		20000	1	0.00273224	ura4	hyg	ura4 mutation
18	1000	156	73	22	4.67949	1.41026	3.26923		20000	0	0
19	1000	212	101	38	4.76415	1.79245	2.9717		20000	0	0
20	1000	204	98	37	4.80392	1.81373	2.9902		20000	0	0
				MEAN	5.54648	1.13105	4.41543			MEAN	0.00410849	Number of colonies analysed		3
				SD	3.3902	0.550421	3.38156			SD	0.0122158	Number of DUP-DELs		0
				MEDIAN	4.79085	0.956312	3.70903			MEDIAN	0	Number of ura4 mutations		3
				95% CI	4.488 - 5.476	0.7819 - 1.400	3.035 - 4.346			95% CI	0.000 - 0.000	ND		0
MCW9270
Colony	YES/LA relative dilution factor for YE-ade+gua plating	Number of colonies on YES/LA	Number of colonies on YE-ade+gua	Number of colonies on EMMG-his-ade	Frequency of Ade+ recombinants (x10-4)	Frequency of Ade+ His+ recombinants (x10-4)	Frequency of Ade+ His- recombinants (x10-4)		YES/LA relative dilution factor for FOA plating	Number of colonies on YES+FOA	Frequency of FOA resistant colonies (x10-4)	PCR analysis of FOA resistant colony for marker at 140 kb reporter site	PCR analysis of FOA resistant colony for marker adjacent to RTS1	DUP-DEL or mutation in ura4
1	1000	240	79	24	3.29167	1	2.29167		20000	0	0
2	1000	353	128	59	3.62606	1.67139	1.95467		20000	3	0.00424929	ura4	hyg	ura4 mutation
3	1000	302	97	36	3.21192	1.19205	2.01987		20000	6	0.00993377	hyg	hyg	DUP-DEL
4	1000	582	179	51	3.0756	0.876289	2.19931		20000	8	0.00687285	hyg	hyg	DUP-DEL
5	1000	303	135	22	4.45545	0.726073	3.72937		20000	0	0
6	1000	292	139	43	4.76027	1.4726	3.28767		20000	0	0
7	1000	192	131	23	6.82292	1.19792	5.625		20000	11	0.0286458	ND	hyg	ND
8	1000	225	280	221	12.4444	9.82222	2.62222		20000	0	0
9	1000	290	96	41	3.31034	1.41379	1.89655		20000	25	0.0431034	hyg	hyg	DUP-DEL
10	1000	296	139	28	4.69595	0.945946	3.75		20000	6	0.0101351	hyg	hyg	DUP-DEL
11	1000	206	94	37	4.56311	1.79612	2.76699		20000	1	0.00242718	hyg	hyg	DUP-DEL
12	1000	183	71	14	3.87978	0.765027	3.11475		20000	102	0.278689	hyg	hyg	DUP-DEL
13	1000	171	95	29	5.55556	1.69591	3.85965		20000	7	0.0204678	hyg	hyg	DUP-DEL
14	1000	191	81	21	4.24084	1.09948	3.14136		20000	8	0.0209424	hyg	hyg	DUP-DEL
15	1000	165	87	24	5.27273	1.45455	3.81818		20000	0	0
16	1000	167	111	22	6.64671	1.31737	5.32934		20000	0	0
17	1000	181	86	45	4.75138	2.48619	2.26519		20000	2	0.00552486	hyg	hyg	DUP-DEL
18	1000	153	115	25	7.51634	1.63399	5.88235		20000	1	0.00326797	hyg	hyg	DUP-DEL
19	1000	185	106	23	5.72973	1.24324	4.48649		20000	19	0.0513514	hyg	hyg	DUP-DEL
20	1000	176	91	20	5.17045	1.13636	4.03409		20000	0	0
				MEAN	5.15106	1.74733	3.40374			MEAN	0.0242805	Number of colonies analysed		13
				SD	2.11966	1.9447	1.22287			SD	0.0617138	Number of DUP-DELs		11
				MEDIAN	4.72366	1.2803	3.21452			MEDIAN	0.00488708	Number of ura4 mutations		1
				95% CI	3.880 - 5.556	1.099 - 1.634	2.292 - 3.860			95% CI	0.000 - 0.02047	ND		1
MCW9350
Colony	YES/LA relative dilution factor for YE-ade+gua plating	Number of colonies on YES/LA	Number of colonies on YE-ade+gua	Number of colonies on EMMG-his-ade	Frequency of Ade+ recombinants (x10-4)	Frequency of Ade+ His+ recombinants (x10-4)	Frequency of Ade+ His- recombinants (x10-4)		YES/LA relative dilution factor for FOA plating	Number of colonies on YES+FOA	Frequency of FOA resistant colonies (x10-4)	PCR analysis of FOA resistant colony for marker at ch. II reporter site	PCR analysis of FOA resistant colony for marker adjacent to RTS1	DUP-DEL or mutation in ura4
1	1000	17	92	10	54.1176	5.88235	48.2353		20000	1	0.0294118	ura4	hyg	ura4 mutation
2	1000	146	84	15	5.75342	1.0274	4.72603		20000	0	0
3	1000	166	136	24	8.19277	1.44578	6.74699		20000	0	0
4	1000	133	163	19	12.2556	1.42857	10.8271		20000	3	0.0112782	3 x ura4	3 x hyg	3 x ura4 mutation
5	1000	155	125	20	8.06452	1.29032	6.77419		20000	0	0
6	1000	175	95	14	5.42857	0.8	4.62857		20000	0	0
7	1000	184	119	21	6.46739	1.1413	5.32609		20000	0	0
8	1000	176	96	22	5.45455	1.25	4.20455		20000	0	0
9	1000	123	122	28	9.9187	2.27642	7.64228		20000	0	0
10	200	184	103	26	27.9891	7.06522	20.9239		20000	0	0
11	1000	224	121	36	5.40179	1.60714	3.79464		20000	0	0
12	1000	268	358	38	13.3582	1.41791	11.9403		20000	0	0
13	1000	192	128	19	6.66667	0.989583	5.67708		20000	0	0
14	1000	243	213	23	8.76543	0.946502	7.81893		20000	0	0
15	1000	187	145	28	7.75401	1.49733	6.25668		20000	0	0
16	1000	235	189	61	8.04255	2.59574	5.44681		20000	5	0.0106383	5 x ura4	5 x hyg	5 x ura4 mutation
17	1000	244	192	32	7.86885	1.31148	6.55738		20000	6	0.0122951	6 x ura4	6 x hyg	6 x ura4 mutation
18	1000	252	273	45	10.8333	1.78571	9.04762		20000	0	0
19	1000	171	134	41	7.83626	2.39766	5.4386		20000	0	0
20	1000	248	147	44	5.92742	1.77419	4.15323		20000	0	0
21	1000	166	149	30	8.9759	1.80723	7.16867		20000	0	0
22	1000	248	381	76	15.3629	3.06452	12.2984		20000	0	0
23	1000	276	128	18	4.63768	0.652174	3.98551		20000	0	0
24	1000	179	ND	ND	ND	ND	ND		20000	1	0.0027933	ura4	hyg	ura4 mutation
25	1000	241	172	38	7.13693	1.57676	5.56017		20000	1	0.00207469	ura4	hyg	ura4 mutation
26	1000	276	294	82	10.6522	2.97101	7.68116		20000	0	0
27	1000	222	143	24	6.44144	1.08108	5.36036		20000	0	0
28	1000	259	187	18	7.22008	0.694981	6.5251		20000	0	0
29	1000	424	150	39	3.53774	0.919811	2.61792		20000	0	0
30	1000	326	185	38	5.67485	1.16564	4.5092		20000	1	0.00153374	ura4	hyg	ura4 mutation
				MEAN	10.1978	1.85737	8.34044			MEAN	0.00233417	Number of colonies analysed		18
				SD	9.6019	1.43326	8.45523			SD	0.00618006	Number of DUP-DELs		0
				MEDIAN	7.83626	1.42857	6.25668			MEDIAN	0	Number of ura4 mutations		18
				95% CI	6.441 - 8.976	1.141 - 1.786	5.326 - 7.642			95% CI	0.000 - 0.000	ND		0
MCW9351
Colony	YES/LA relative dilution factor for YE-ade+gua plating	Number of colonies on YES/LA	Number of colonies on YE-ade+gua	Number of colonies on EMMG-his-ade	Frequency of Ade+ recombinants (x10-4)	Frequency of Ade+ His+ recombinants (x10-4)	Frequency of Ade+ His- recombinants (x10-4)		YES/LA relative dilution factor for FOA plating	Number of colonies on YES+FOA	Frequency of FOA resistant colonies (x10-4)	PCR analysis of FOA resistant colony for marker at ch. II reporter site	PCR analysis of FOA resistant colony for marker adjacent to RTS1	DUP-DEL or mutation in ura4
1	1000	178	102	19	5.73034	1.06742	4.66292		20000	2	0.00561798	2 x hyg	2 x hyg	2 x DUP-DEL
2	1000	223	264	24	11.8386	1.07623	10.7623		20000	4	0.00896861	2 x hyg, 2 x ura4	4 x hyg	2 x DUP-DEL, 2 x ura4 mutation
3	1000	167	89	18	5.32934	1.07784	4.2515		20000	5	0.0149701	5 x hyg	5 x hyg	5 x DUP-DEL
4	1000	202	74	14	3.66337	0.693069	2.9703		20000	0	0
5	1000	166	835	17	50.3012	1.0241	49.2771		20000	0	0
6	1000	170	81	23	4.76471	1.35294	3.41176		20000	0	0
7	1000	239	172	38	7.19665	1.58996	5.60669		20000	0	0
8	1000	177	153	56	8.64407	3.16384	5.48023		20000	6	0.0169492	2 x hyg, 4 x ura4	6 x hyg	2 x DUP-DEL, 4 x ura4 mutation
9	1000	194	87	2	4.48454	0.103093	4.38144		20000	2	0.00515464	2 x ura4	2 x hyg	2 x ura4 mutation
10	1000	223	194	19	8.69955	0.852018	7.84753		20000	1	0.00224215	hyg	ND	ND
11	1000	213	231	26	10.8451	1.22066	9.62441		20000	0	0
12	1000	187	290	28	15.508	1.49733	14.0107		20000	0	0
13	1000	230	222	35	9.65217	1.52174	8.13043		20000	0	0
14	1000	227	117	31	5.15419	1.36564	3.78855		20000	0	0
15	1000	323	157	39	4.86068	1.20743	3.65325		20000	0	0
16	1000	277	245	100	8.84477	3.61011	5.23466		20000	1	0.00180505	hyg	hyg	DUP-DEL
17	1000	268	146	28	5.44776	1.04478	4.40299		20000	0	0
18	1000	210	172	37	8.19048	1.7619	6.42857		20000	0	0
19	1000	285	173	33	6.07018	1.15789	4.91228		20000	0	0
20	1000	232	158	44	6.81034	1.89655	4.91379		20000	0	0
21	1000	191	148	32	7.74869	1.67539	6.0733		20000	17	0.0445026	17 x hyg	17 x hyg	17 x DUP-DEL
22	1000	306	202	56	6.60131	1.83007	4.77124		20000	2	0.00326797	2 x hyg	2 x hyg	2 x DUP-DEL
23	1000	270	232	119	8.59259	4.40741	4.18519		20000	0	0
24	1000	228	176	44	7.7193	1.92982	5.78947		20000	4	0.00877193	4 x hyg	4 x hyg	4 x DUP-DEL
25	1000	220	105	20	4.77273	0.909091	3.86364		20000	0	0
26	1000	211	142	23	6.72986	1.09005	5.63981		20000	0	0
27	1000	217	147	14	6.77419	0.645161	6.12903		20000	2	0.00460829	1 x hyg, 1 x ura4	2 x hyg	1 x DUP-DEL, 1 x ura4 mutation
28	1000	240	125	26	5.20833	1.08333	4.125		20000	3	0.00625	3 x hyg	3 x hyg	3 x DUP-DEL
29	1000	269	194	51	7.2119	1.89591	5.31599		20000	0	0
30	1000	274	310	194	11.3139	7.08029	4.23358		20000	5	0.00912409	2 x hyg, 3 x ura4	4 x hyg, 1 x ND	2 x DUP-DEL, 2 x ura4 mutation, 1 x ND
				MEAN	8.82362	1.69437	7.12926			MEAN	0.00440775	Number of colonies analysed		54
				SD	8.24657	1.34085	8.30269			SD	0.00888051	Number of DUP-DELs		41
				MEDIAN	7.0035	1.2868	5.07423			MEDIAN	0	Number of ura4 mutations		11
				95% CI	5.730 - 8.593	1.078 - 1.675	4.381 - 5.789			95% CI	0.000 - 0.004608	ND		2

## Sheet: Fig. 4a, 4b
MCW9374
Colony	YES/LA relative dilution factor for YE-ade+gua plating	Number of colonies on YES/LA	Number of colonies on YE-ade+gua	Number of colonies on EMMG-his-ade	Frequency of Ade+ recombinants (x10-4)	Frequency of Ade+ His+ recombinants (x10-4)	Frequency of Ade+ His- recombinants (x10-4)		YES/LA relative dilution factor for FOA plating	Number of colonies on YES+FOA	Frequency of FOA resistant colonies (x10-4)	PCR analysis of FOA resistant colony for marker at 11.4 kb reporter site	PCR analysis of FOA resistant colony for marker adjacent to RTS1	DUP-DEL or mutation in ura4
1	1000	252	152	66	6.03175	2.61905	3.4127		10000	10	0.0396825	hyg	hyg	DUP-DEL
2	1000	247	75	24	3.03644	0.97166	2.06478		10000	4	0.0161943	hyg	hyg	DUP-DEL
3	1000	283	144	22	5.08834	0.777385	4.31095		10000	2	0.00706714	hyg	no band	ND
4	1000	211	88	51	4.17062	2.41706	1.75355		10000	3	0.014218	hyg	no band	ND
5	1000	272	108	39	3.97059	1.43382	2.53676		10000	2	0.00735294	hyg	no band	ND
6	1000	276	63	19	2.28261	0.688406	1.5942		2000	18	0.326087	hyg	no band	ND
7	1000	320	82	36	2.5625	1.125	1.4375		2000	0	0
8	1000	265	90	30	3.39623	1.13208	2.26415		2000	12	0.226415	hyg	no band	ND
9	1000	211	77	22	3.64929	1.04265	2.60664		20000	0	0
10	1000	274	240	187	8.75912	6.82482	1.93431		20000	0	0
11	1000	258	ND	ND	ND	ND	ND		20000	29	0.0562016	hyg	hyg	DUP-DEL
12	1000	145	47	9	3.24138	0.62069	2.62069		20000	0	0
13	1000	131	39	5	2.9771	0.381679	2.59542		20000	0	0
14	1000	198	ND	ND	ND	ND	ND		20000	2	0.00505051	no band	hyg	ND
15	1000	246	ND	ND	ND	ND	ND		20000	34	0.0691057	no band	hyg	ND
16	1000	196	55	17	2.80612	0.867347	1.93878		20000	2	0.00510204	hyg	hyg	DUP-DEL
17	1000	274	119	28	4.34307	1.0219	3.32117		20000	0	0
18	1000	232	47	17	2.02586	0.732759	1.2931		20000	7	0.0150862	hyg	hyg	DUP-DEL
19	1000	190	58	22	3.05263	1.15789	1.89474		20000	0	0
20	1000	226	51	17	2.25664	0.752212	1.50442		20000	0	0
21	1000	127	149	113	11.7323	8.89764	2.83465		20000	9	0.0354331	ura4	hyg	ura4 mutation
22	1000	41	24	7	5.85366	1.70732	4.14634		20000	0	0
23	1000	125	33	5	2.64	0.4	2.24		20000	0	0
24	1000	95	21	5	2.21053	0.526316	1.68421		20000	0	0
25	1000	79	ND	ND	ND	ND	ND		20000	0	0
26	1000	58	18	6	3.10345	1.03448	2.06897		20000	0	0
27	1000	175	88	0	5.02857	0	5.02857		20000	4	0.0114286	hyg	hyg	DUP-DEL
28	1000	171	103	0	6.02339	0	6.02339		20000	0	0
29	1000	218	ND	ND	ND	ND	ND		20000	0	0
30	1000	171	79	35	4.61988	2.04678	2.5731		20000	0	0
31	1000	260	72	20	2.76923	0.769231	2		20000	11	0.0211538	hyg	hyg	DUP-DEL
32	1000	304	56	14	1.84211	0.460526	1.38158		20000	11	0.0180921	hyg	hyg	DUP-DEL
33	1000	218	93	19	4.26606	0.87156	3.3945		20000	1	0.00229358	hyg	hyg	DUP-DEL
34	1000	259	108	35	4.16988	1.35135	2.81853		20000	19	0.0366795	hyg	hyg	DUP-DEL
35	1000	151	65	23	4.30464	1.52318	2.78146		20000	0	0
36	1000	125	43	10	3.44	0.8	2.64		20000	0	0
37	1000	130	61	22	4.69231	1.69231	3		20000	0	0
38	1000	157	46	8	2.92994	0.509554	2.42038		20000	0	0
39	1000	263	76	19	2.88973	0.722433	2.1673		20000	49	0.0931559	hyg	hyg	DUP-DEL
40	1000	286	286	30	10	1.04895	8.95105		20000	0	0
41	1000	182	81	16	4.45055	0.879121	3.57143		20000	293	0.804945	hyg	hyg	DUP-DEL
42	1000	168	45	17	2.67857	1.0119	1.66667		20000	63	0.1875	hyg	hyg	DUP-DEL
43	1000	150	148	18	9.86667	1.2	8.66667		20000	0	0
44	1000	142	58	21	4.08451	1.47887	2.60563		20000	0	0
45	1000	169	85	27	5.02959	1.59763	3.43195		20000	1	0.00295858	hyg	hyg	DUP-DEL
46	1000	132	92	35	6.9697	2.65152	4.31818		20000	0	0
47	1000	189	126	34	6.66667	1.79894	4.86772		20000	4	0.010582	hyg	no band	ND
48	1000	345	107	36	3.10145	1.04348	2.05797		20000	0	0
49	1000	283	104	52	3.67491	1.83746	1.83746		20000	27	0.0477032	ura4	hyg	ura4 mutation
50	1000	366	125	34	3.4153	0.928962	2.48634		20000	12	0.0163934	hyg	hyg	DUP-DEL
51	1000	335	297	52	8.86567	1.55224	7.31343		20000	21	0.0313433	hyg	hyg	DUP-DEL
52	1000	288	98	20	3.40278	0.694444	2.70833		20000	26	0.0451389	hyg	hyg	DUP-DEL
53	1000	305	126	41	4.13115	1.34426	2.78689		20000	5	0.00819672	hyg	no band	ND
54	1000	349	128	38	3.66762	1.08883	2.5788		20000	15	0.02149	hyg	hyg	DUP-DEL
55	1000	341	144	31	4.22287	0.909091	3.31378		20000	3	0.00439883	hyg	hyg	DUP-DEL
56	1000	212	146	49	6.88679	2.31132	4.57547		20000	21	0.0495283	hyg	hyg	DUP-DEL
57	1000	288	105	35	3.64583	1.21528	2.43056		20000	65	0.112847	hyg	hyg	DUP-DEL
58	1000	314	158	42	5.03185	1.33758	3.69427		20000	0	0
59	1000	357	164	41	4.59384	1.14846	3.44538		20000	8	0.0112045	hyg	hyg	DUP-DEL
60	1000	240	130	29	5.41667	1.20833	4.20833		20000	15	0.03125	ura4	hyg	ura4 mutation
61	1000	351	124	38	3.53276	1.08262	2.45014		20000	7	0.00997151	hyg	no band	ND
62	1000	323	105	34	3.25077	1.05263	2.19814		20000	0	0
63	1000	116	35	12	3.01724	1.03448	1.98276		20000	11	0.0474138	hyg	hyg	DUP-DEL
64	1000	138	43	12	3.11594	0.869565	2.24638		20000	6	0.0217391	hyg	hyg	DUP-DEL
65	1000	100	63	6	6.3	0.6	5.7		20000	8	0.04	ura4	hyg	ura4 mutation
66	1000	143	47	17	3.28671	1.18881	2.0979		20000	2	0.00699301	hyg	hyg	DUP-DEL
67	1000	87	41	7	4.71264	0.804598	3.90805		20000	4	0.0229885	hyg	hyg	DUP-DEL
				MEAN	4.40621	1.33546	3.07075			MEAN	0.0379162	Number of colonies analysed		40
				SD	2.04413	1.3322	1.5914			SD	0.109713	Number of DUP-DELs		26
				MEDIAN	3.82275	1.04621	2.60053			MEDIAN	0.00706714	Number of ura4 mutations		4
				95% CI	3.396 - 4.343	0.9091 - 1.189	2.264 - 2.835			95% CI	0.000 - 0.01509	ND		10
MCW9235
Colony	YES/LA relative dilution factor for YE-ade+gua plating	Number of colonies on YES/LA	Number of colonies on YE-ade+gua	Number of colonies on EMMG-his-ade	Frequency of Ade+ recombinants (x10-4)	Frequency of Ade+ His+ recombinants (x10-4)	Frequency of Ade+ His- recombinants (x10-4)		YES/LA relative dilution factor for FOA plating	Number of colonies on YES+FOA	Frequency of FOA resistant colonies (x10-4)	PCR analysis of FOA resistant colony for marker at 11.4 kb reporter site	PCR analysis of FOA resistant colony for marker adjacent to RTS1	DUP-DEL or mutation in ura4
1	100	345	776	38	224.928	11.0145	213.913		1000	553	16.029	hyg	hyg	DUP-DEL
2	100	390	503	81	128.974	20.7692	108.205		1000	445	11.4103	hyg	hyg	DUP-DEL
3	100	341	449	73	131.672	21.4076	110.264		1000	444	13.0205	hyg	hyg	DUP-DEL
4	100	345	592	41	171.594	11.8841	159.71		1000	464	13.4493	hyg	hyg	DUP-DEL
5	100	351	395	187	112.536	53.2764	59.2593		1000	509	14.5014	hyg	hyg	DUP-DEL
6	100	415	869	49	209.398	11.8072	197.59		1000	557	13.4217	hyg	hyg	DUP-DEL
7	100	388	717	46	184.794	11.8557	172.938		1000	652	16.8041	hyg	hyg	DUP-DEL
8	100	341	583	38	170.968	11.1437	159.824		1000	515	15.1026	hyg	hyg	DUP-DEL
9	100	383	500	382	130.548	99.7389	30.8094		1000	567	14.8042	hyg	hyg	DUP-DEL
10	100	390	562	35	144.103	8.97436	135.128		1000	363	9.30769	hyg	hyg	DUP-DEL
11	50	226	161	6	142.478	5.30973	137.168		1000	200	8.84956	no band	no band	ND
12	50	221	137	11	123.982	9.95475	114.027		1000	265	11.991	hyg	hyg	DUP-DEL
13	50	280	151	9	107.857	6.42857	101.429		1000	234	8.35714	hyg	hyg	DUP-DEL
14	50	245	366	26	298.776	21.2245	277.551		1000	253	10.3265	hyg	hyg	DUP-DEL
15	50	260	133	11	102.308	8.46154	93.8462		200	40	7.69231	hyg	hyg	DUP-DEL
16	50	258	139	16	107.752	12.4031	95.3488		1000	140	5.42636	hyg	hyg	DUP-DEL
17	50	206	115	9	111.65	8.73786	102.913		1000	136	6.60194	hyg	hyg	DUP-DEL
18	50	216	84	8	77.7778	7.40741	70.3704		1000	468	21.6667	hyg	hyg	DUP-DEL
19	50	249	197	65	158.233	52.2088	106.024		1000	201	8.07229	hyg	hyg	DUP-DEL
20	50	292	107	29	73.2877	19.863	53.4247		1000	207	7.08904	hyg	hyg	DUP-DEL
21	50	165	156	5	189.091	6.06061	183.03		1000	122	7.39394	PCR not performed	PCR not performed	PCR not performed
22	50	169	110	6	130.178	7.10059	123.077		1000	187	11.0651	PCR not performed	PCR not performed	PCR not performed
23	50	207	86	7	83.0918	6.76329	76.3285		1000	132	6.37681	PCR not performed	PCR not performed	PCR not performed
24	50	196	162	7	165.306	7.14286	158.163		1000	115	5.86735	hyg	hyg	DUP-DEL
25	50	325	177	10	108.923	6.15385	102.769		1000	174	5.35385	hyg	hyg	DUP-DEL
26	50	298	171	9	114.765	6.04027	108.725		1000	233	7.81879	hyg	hyg	DUP-DEL
27	50	230	142	14	123.478	12.1739	111.304		1000	181	7.86957	hyg	hyg	DUP-DEL
28	50	228	68	8	59.6491	7.01754	52.6316		1000	136	5.96491	hyg	hyg	DUP-DEL
29	50	171	69	6	80.7018	7.01754	73.6842		1000	195	11.4035	hyg	hyg	DUP-DEL
30	50	152	213	7	280.263	9.21053	271.053		1000	78	5.13158	hyg	hyg	DUP-DEL
31	50	132	74	5	112.121	7.57576	104.545		1000	93	7.04545	hyg	hyg	DUP-DEL
32	50	68	74	3	217.647	8.82353	208.824		1000	44	6.47059	hyg	hyg	DUP-DEL
33	50	158	133	12	168.354	15.1899	153.165		1000	93	5.88608	PCR not performed	PCR not performed	PCR not performed
34	50	122	64	1	104.918	1.63934	103.279		1000	79	6.47541	PCR not performed	PCR not performed	PCR not performed
35	50	173	105	8	121.387	9.24855	112.139		1000	105	6.06936	PCR not performed	PCR not performed	PCR not performed
36	50	127	ND	ND	ND	ND	ND		1000	53	4.17323	hyg	no band	ND
37	50	88	ND	ND	ND	ND	ND		1000	115	13.0682	hyg	no band	ND
38	50	97	ND	ND	ND	ND	ND		1000	102	10.5155	hyg	no band	ND
39	50	93	89	0	191.398	0	191.398		1000	562	60.4301	no band	no band	ND
40	50	164	96	0	117.073	0	117.073		1000	105	6.40244	no band	hyg	ND
41	50	237	182	0	153.586	0	153.586		1000	155	6.54008	hyg	hyg	DUP-DEL
42	50	342	167	11	97.6608	6.43275	91.2281		1000	155	4.53216	hyg	hyg	DUP-DEL
43	50	207	146	6	141.063	5.7971	135.266		1000	465	22.4638	hyg	no band	ND
44	50	141	121	4	171.631	5.67376	165.957		1000	631	44.7518	hyg	no band	ND
45	50	258	291	11	225.581	8.52713	217.054		1000	571	22.1318	hyg	hyg	DUP-DEL
46	50	291	265	18	182.131	12.3711	169.759		1000	1236	42.4742	hyg	hyg	DUP-DEL
47	50	251	522	8	415.936	6.3745	409.562		1000	266	10.5976	hyg	hyg	DUP-DEL
48	50	202	172	14	170.297	13.8614	156.436		1000	198	9.80198	hyg	hyg	DUP-DEL
49	50	235	270	111	229.787	94.4681	135.319		1000	113	4.80851	hyg	hyg	DUP-DEL
50	50	283	242	13	171.025	9.18728	161.837		1000	349	12.3322	hyg	hyg	DUP-DEL
51	50	212	559	6	527.358	5.66038	521.698		1000	258	12.1698	hyg	hyg	DUP-DEL
52	50	258	407	9	315.504	6.97674	308.527		1000	93	3.60465	hyg	hyg	DUP-DEL
53	50	250	207	13	165.6	10.4	155.2		1000	228	9.12	hyg	hyg	DUP-DEL
54	50	430	96	14	44.6512	6.51163	38.1395		1000	206	4.7907	hyg	hyg	DUP-DEL
55	50	235	199	17	169.362	14.4681	154.894		1000	127	5.40426	hyg	no band	ND
56	50	174	139	0	159.77	0	159.77		1000	66	3.7931	hyg	hyg	DUP-DEL
57	50	198	167	31	168.687	31.3131	137.374		1000	130	6.56566	hyg	hyg	DUP-DEL
58	50	195	187	10	191.795	10.2564	181.538		1000	193	9.89744	hyg	hyg	DUP-DEL
59	50	171	161	13	188.304	15.2047	173.099		1000	127	7.4269	hyg	hyg	DUP-DEL
60	50	268	318	17	237.313	12.6866	224.627		1000	273	10.1866	hyg	hyg	DUP-DEL
61	50	301	411	24	273.09	15.9468	257.143		1000	323	10.7309	no band	hyg	ND
62	50	262	332	22	253.435	16.7939	236.641		1000	762	29.084	no band	hyg	ND
63	50	263	229	13	174.144	9.88593	164.259		1000	255	9.69582	hyg	no band	ND
64	50	252	162	10	128.571	7.93651	120.635		1000	221	8.76984	hyg	no band	ND
65	50	330	213	10	129.091	6.06061	123.03		1000	353	10.697	hyg	no band	ND
66	50	319	383	26	240.125	16.3009	223.824		1000	382	11.9749	hyg	hyg	DUP-DEL
67	50	255	251	17	196.863	13.3333	183.529		1000	480	18.8235	hyg	hyg	DUP-DEL
68	50	280	354	18	252.857	12.8571	240		1000	407	14.5357	hyg	hyg	DUP-DEL
69	50	328	282	24	171.951	14.6341	157.317		1000	315	9.60366	hyg	hyg	DUP-DEL
70	50	398	405	39	203.518	19.598	183.92		1000	357	8.96985	hyg	hyg	DUP-DEL
71	50	338	310	27	183.432	15.9763	167.456		1000	342	10.1183	hyg	hyg	DUP-DEL
72	50	348	338	22	194.253	12.6437	181.609		1000	646	18.5632	hyg	no band	ND
73	50	345	ND	ND	ND	ND	ND		1000	547	15.8551	hyg	no band	ND
74	50	356	506	31	284.27	17.4157	266.854		1000	381	10.7022	hyg	no band	ND
75	50	290	ND	ND	ND	ND	ND		1000	477	16.4483	hyg	hyg	DUP-DEL
76	50	289	424	57	293.426	39.4464	253.979		1000	422	14.6021	hyg	hyg	DUP-DEL
77	50	271	427	15	315.129	11.0701	304.059		1000	287	10.5904	hyg	hyg	DUP-DEL
78	50	274	312	15	227.737	10.9489	216.788		1000	252	9.19708	hyg	hyg	DUP-DEL
79	50	290	501	19	345.517	13.1034	332.414		1000	591	20.3793	hyg	hyg	DUP-DEL
80	50	296	311	14	210.135	9.45946	200.676		1000	1000	33.7838	hyg	hyg	DUP-DEL
81	50	300	329	18	219.333	12	207.333		1000	247	8.23333	hyg	hyg	DUP-DEL
82	50	267	292	14	218.727	10.4869	208.24		1000	495	18.5393	hyg	hyg	DUP-DEL
83	50	215	242	10	225.116	9.30233	215.814		1000	179	8.32558	hyg	hyg	DUP-DEL
84	50	229	274	13	239.301	11.3537	227.948		1000	181	7.90393	hyg	hyg	DUP-DEL
85	50	311	456	21	293.248	13.5048	279.743		1000	331	10.6431	hyg	hyg	DUP-DEL
86	50	313	353	19	225.559	12.1406	213.419		1000	283	9.04153	hyg	hyg	DUP-DEL
87	50	297	ND	ND	ND	ND	ND		1000	323	10.8754	PCR not performed	PCR not performed	PCR not performed
88	50	273	405	28	296.703	20.5128	276.19		1000	244	8.93773	PCR not performed	PCR not performed	PCR not performed
89	50	327	499	33	305.199	20.1835	285.015		1000	266	8.13456	PCR not performed	PCR not performed	PCR not performed
90	100	134	228	11	170.149	8.20896	161.94		1000	1576	117.612	hyg	hyg	DUP-DEL
91	100	131	211	20	161.069	15.2672	145.802		1000	521	39.771	hyg	hyg	DUP-DEL
92	100	91	240	8	263.736	8.79121	254.945		1000	185	20.3297	hyg	hyg	DUP-DEL
93	100	175	524	14	299.429	8	291.429		1000	257	14.6857	hyg	hyg	DUP-DEL
94	100	153	301	20	196.732	13.0719	183.66		1000	509	33.268	hyg	hyg	DUP-DEL
95	100	173	228	33	131.792	19.0751	112.717		1000	206	11.9075	PCR not performed	PCR not performed	PCR not performed
96	100	234	362	28	154.701	11.9658	142.735		1000	305	13.0342	PCR not performed	PCR not performed	PCR not performed
97	100	268	220	26	82.0896	9.70149	72.3881		1000	317	11.8284	PCR not performed	PCR not performed	PCR not performed
98	100	327	385	59	117.737	18.0428	99.6942		1000	462	14.1284	PCR not performed	PCR not performed	PCR not performed
99	100	213	173	24	81.2207	11.2676	69.9531		1000	284	13.3333	PCR not performed	PCR not performed	PCR not performed
				MEAN	184.606	14.016	170.59			MEAN	13.7551	Number of colonies analysed		85
				SD	80.0063	15.0357	80.8512			SD	13.9751	Number of DUP-DELs		68
				MEDIAN	171.025	11.0145	159.77			MEDIAN	10.5155	Number of ura4 mutations		0
				95% CI	159.8 - 191.4	9.249 - 12.14	142.7 - 181.5			95% CI	9.120 - 11.41	ND		17
MCW9587
Colony	YES/LA relative dilution factor for YE-ade+gua plating	Number of colonies on YES/LA	Number of colonies on YE-ade+gua	Number of colonies on EMMG-his-ade	Frequency of Ade+ recombinants (x10-4)	Frequency of Ade+ His+ recombinants (x10-4)	Frequency of Ade+ His- recombinants (x10-4)		YES/LA relative dilution factor for FOA plating	Number of colonies on YES+FOA	Frequency of FOA resistant colonies (x10-4)	PCR analysis of FOA resistant colony for marker at 11.4 kb reporter site	PCR analysis of FOA resistant colony for marker adjacent to RTS1	DUP-DEL or mutation in ura4
1	2000	31	85	0	13.7097	0	13.7097		20000	1	0.016129	ura4	no band	ND
2	2000	31	70	0	11.2903	0	11.2903		20000	0	0
3	2000	22	92	0	20.9091	0	20.9091		20000	0	0
4	2000	24	31	0	6.45833	0	6.45833		20000	3	0.0625	ura4	no band	ND
5	2000	35	133	0	19	0	19		20000	0	0
6	2000	24	35	0	7.29167	0	7.29167		20000	0	0
7	2000	22	36	0	8.18182	0	8.18182		20000	0	0
8	2000	35	ND	ND	ND	ND	ND		20000	0	0
9	2000	14	141	0	50.3571	0	50.3571		20000	0	0
10	200	39	14	1	17.9487	1.28205	16.6667		20000	0	0
11	2000	65	121	0	9.30769	0	9.30769		20000	59	0.453846	ura4	hyg	ura4 mutation
12	2000	49	95	0	9.69388	0	9.69388		20000	1	0.0102041	ura4	hyg	ura4 mutation
13	2000	60	94	0	7.83333	0	7.83333		20000	19	0.158333	ura4	hyg	ura4 mutation
14	2000	56	138	0	12.3214	0	12.3214		20000	16	0.142857	ura4	hyg	ura4 mutation
15	2000	39	81	0	10.3846	0	10.3846		20000	48	0.615385	no band	hyg	ND
16	2000	51	120	0	11.7647	0	11.7647		20000	24	0.235294	ura4	hyg	ura4 mutation
17	2000	61	139	1	11.3934	0.0819672	11.3115		20000	6	0.0491803	no band	hyg	ND
18	2000	54	99	0	9.16667	0	9.16667		20000	42	0.388889	ura4	hyg	ura4 mutation
19	2000	34	94	1	13.8235	0.147059	13.6765		20000	6	0.0882353	no band	hyg	ND
20	2000	26	68	0	13.0769	0	13.0769		20000	8	0.153846	no band	hyg	ND
21	1000	58	33	0	5.68966	0	5.68966		20000	5	0.0431034	ura4	hyg	ura4 mutation
22	1000	56	70	3	12.5	0.535714	11.9643		20000	3	0.0267857	ura4	hyg	ura4 mutation
23	1000	87	58	4	6.66667	0.45977	6.2069		20000	1	0.00574713	ura4	hyg	ura4 mutation
24	1000	45	90	0	20	0	20		20000	2	0.0222222	ura4	hyg	ura4 mutation
25	1000	45	48	0	10.6667	0	10.6667		20000	12	0.133333	ura4	hyg	ura4 mutation
				MEAN	13.3098	0.10444	13.2054			MEAN	0.104236	Number of colonies analysed		17
				SD	8.95546	0.288067	8.94855			SD	0.161264	Number of DUP-DELs		0
				MEDIAN	11.3419	0	11.3009			MEDIAN	0.0267857	Number of ura4 mutations		11
				95% CI	9.167 - 13.71	0.000 - 0.000	9.167 - 13.68			95% CI	0.000 - 0.1333	ND		6
MCW9529
Colony	YES/LA relative dilution factor for YE-ade+gua plating	Number of colonies on YES/LA	Number of colonies on YE-ade+gua	Number of colonies on EMMG-his-ade	Frequency of Ade+ recombinants (x10-4)	Frequency of Ade+ His+ recombinants (x10-4)	Frequency of Ade+ His- recombinants (x10-4)		YES/LA relative dilution factor for FOA plating	Number of colonies on YES+FOA	Frequency of FOA resistant colonies (x10-4)	PCR analysis of FOA resistant colony for marker at 11.4 kb reporter site	PCR analysis of FOA resistant colony for marker adjacent to RTS1	DUP-DEL or mutation in ura4
1	100	70	48	0	68.5714	0	68.5714		500	56	16	hyg	hyg	DUP-DEL
2	100	63	70	1	111.111	1.5873	109.524		500	118	37.4603	hyg	hyg	DUP-DEL
3	100	156	142	2	91.0256	1.28205	89.7436		500	334	42.8205	hyg	hyg	DUP-DEL
4	100	89	75	3	84.2697	3.37079	80.8989		500	92	20.6742	hyg	hyg	DUP-DEL
5	100	38	67	3	176.316	7.89474	168.421		500	402	211.579	hyg	hyg	DUP-DEL
6	100	76	115	3	151.316	3.94737	147.368		500	138	36.3158	hyg	hyg	DUP-DEL
7	100	187	195	2	104.278	1.06952	103.209		500	164	17.5401	hyg	hyg	DUP-DEL
8	100	80	73	0	91.25	0	91.25		500	126	31.5	hyg	hyg	DUP-DEL
9	100	97	199	5	205.155	5.15464	200		500	190	39.1753	hyg	hyg	DUP-DEL
10	100	106	167	6	157.547	5.66038	151.887		500	130	24.5283	hyg	hyg	DUP-DEL
11	100	145	172	5	118.621	3.44828	115.172		500	724	99.8621	hyg	hyg	DUP-DEL
12	100	123	100	4	81.3008	3.25203	78.0488		500	257	41.7886	hyg	hyg	DUP-DEL
13	100	133	85	3	63.9098	2.25564	61.6541		500	332	49.9248	hyg	hyg	DUP-DEL
14	100	107	80	7	74.7664	6.54206	68.2243		500	154	28.785	hyg	hyg	DUP-DEL
15	100	111	232	9	209.009	8.10811	200.901		500	888	160	hyg	hyg	DUP-DEL
16	100	130	109	9	83.8462	6.92308	76.9231		500	274	42.1538	hyg	hyg	DUP-DEL
17	100	154	110	7	71.4286	4.54545	66.8831		500	119	15.4545	hyg	hyg	DUP-DEL
18	100	158	161	59	101.899	37.3418	64.557		500	134	16.962	hyg	hyg	DUP-DEL
19	100	101	61	2	60.396	1.9802	58.4158		500	275	54.4554	hyg	hyg	DUP-DEL
20	100	137	131	7	95.6204	5.10949	90.5109		500	228	33.2847	hyg	hyg	DUP-DEL
21	100	129	139	3	107.752	2.32558	105.426		500	767	118.915	hyg	hyg	DUP-DEL
22	100	155	93	8	60	5.16129	54.8387		500	516	66.5806	hyg	hyg	DUP-DEL
23	100	115	ND	ND	ND	ND	ND		500	847	147.304	hyg	hyg	DUP-DEL
24	50	69	102	8	295.652	23.1884	272.464		200	57	41.3043	hyg	hyg	DUP-DEL
25	100	102	115	8	112.745	7.84314	104.902		200	25	12.2549	hyg	hyg	DUP-DEL
26	100	74	143	4	193.243	5.40541	187.838		200	30	20.2703	hyg	no band	ND
27	100	99	132	4	133.333	4.0404	129.293		200	ND	ND
28	100	111	13	2	11.7117	1.8018	9.90991		200	42	18.9189	hyg	hyg	DUP-DEL
29	100	151	131	4	86.755	2.64901	84.106		200	73	24.1722	hyg	hyg	DUP-DEL
30	100	95	151	70	158.947	73.6842	85.2632		200	79	41.5789	hyg	hyg	DUP-DEL
31	100	83	229	1	275.904	1.20482	274.699		200	18	10.8434	hyg	hyg	DUP-DEL
32	100	86	136	1	158.14	1.16279	156.977		200	71	41.2791	hyg	hyg	DUP-DEL
33	100	69	143	58	207.246	84.058	123.188		200	69	50	hyg	hyg	DUP-DEL
				MEAN	125.096	10.0624	115.033			MEAN	50.4277	Number of colonies analysed		32
				SD	64.4007	19.4499	61.0126			SD	47.0467	Number of DUP-DELs		31
				MEDIAN	106.015	3.99389	97.2293			MEDIAN	38.3178	Number of ura4 mutations		0
				95% CI	84.27 - 157.5	2.256 - 5.660	78.05 - 129.3			95% CI	24.17 - 42.82	ND		1
MCW9629
Colony	YES/LA relative dilution factor for YE-ade+gua plating	Number of colonies on YES/LA	Number of colonies on YE-ade+gua	Number of colonies on EMMG-his-ade	Frequency of Ade+ recombinants (x10-4)	Frequency of Ade+ His+ recombinants (x10-4)	Frequency of Ade+ His- recombinants (x10-4)		YES/LA relative dilution factor for FOA plating	Number of colonies on YES+FOA	Frequency of FOA resistant colonies (x10-4)	PCR analysis of FOA resistant colony for marker at 11.4 kb reporter site	PCR analysis of FOA resistant colony for marker adjacent to RTS1	DUP-DEL or mutation in ura4
1	1000	56	2	0	0.357143	0	0.357143		20000	8	0.0714286	ura4	hyg	ura4 mutation
2	1000	51	0	0	0	0	0		20000	7	0.0686275	ura4	hyg	ura4 mutation
3	1000	44	0	0	0	0	0		20000	12	0.136364	ura4	hyg	ura4 mutation
4	1000	82	1	0	0.121951	0	0.121951		20000	17	0.103659	ura4	hyg	ura4 mutation
5	1000	64	0	0	0	0	0		20000	4	0.03125	ura4	hyg	ura4 mutation
6	1000	204	4	0	0.196078	0	0.196078		10000	18	0.0882353	ura4	hyg	ura4 mutation
7	1000	261	4	0	0.153257	0	0.153257		10000	14	0.0536398	ura4	hyg	ura4 mutation
8	1000	276	6	0	0.217391	0	0.217391		10000	14	0.0507246	ura4	hyg	ura4 mutation
9	1000	143	3	0	0.20979	0	0.20979		10000	0	0
10	1000	129	5	0	0.387597	0	0.387597		10000	13	0.100775	ura4	hyg	ura4 mutation
11	1000	243	3	0	0.123457	0	0.123457		10000	13	0.0534979	ura4	hyg	ura4 mutation
12	1000	189	0	0	0	0	0		10000	2	0.010582	ura4	hyg	ura4 mutation
13	1000	185	0	0	0	0	0		10000	24	0.12973	ura4	hyg	ura4 mutation
14	1000	246	4	0	0.162602	0	0.162602		10000	99	0.402439	ura4	hyg	ura4 mutation
15	1000	248	3	0	0.120968	0	0.120968		10000	3	0.0120968	ura4	hyg	ura4 mutation
				MEAN	0.136682	0	0.136682			MEAN	0.0875366	Number of colonies analysed		14
				SD	0.125909	0	0.125909			SD	0.0965429	Number of DUP-DELs		0
				MEDIAN	0.123457	0	0.123457			MEDIAN	0.0686275	Number of ura4 mutations		14
				95% CI	0.000 - 0.2098	0.000 - 0.000	0.000 - 0.2098			95% CI	0.03125 - 0.1037	ND		0
MCW9652
Colony	YES/LA relative dilution factor for YE-ade+gua plating	Number of colonies on YES/LA	Number of colonies on YE-ade+gua	Number of colonies on EMMG-his-ade	Frequency of Ade+ recombinants (x10-4)	Frequency of Ade+ His+ recombinants (x10-4)	Frequency of Ade+ His- recombinants (x10-4)		YES/LA relative dilution factor for FOA plating	Number of colonies on YES+FOA	Frequency of FOA resistant colonies (x10-4)	PCR analysis of FOA resistant colony for marker at 11.4 kb reporter site	PCR analysis of FOA resistant colony for marker adjacent to RTS1	DUP-DEL or mutation in ura4
1	1000	69	8	0	1.15942	0	1.15942		20000	5	0.0362319	ura4	hyg	ura4 mutation
2	1000	93	2	0	0.215054	0	0.215054		20000	2	0.0107527	ura4	hyg	ura4 mutation
3	1000	61	5	0	0.819672	0	0.819672		20000	11	0.0901639	ura4	hyg	ura4 mutation
4	1000	70	0	0	0	0	0		20000	0	0
5	1000	65	62	0	9.53846	0	9.53846		20000	4	0.0307692	ura4	hyg	ura4 mutation
6	1000	69	2	0	0.289855	0	0.289855		20000	3	0.0217391	ura4	hyg	ura4 mutation
7	1000	68	2	0	0.294118	0	0.294118		20000	33	0.242647	ura4	no band	ND
8	1000	61	5	1	0.819672	0.163934	0.655738		20000	12	0.0983607	ura4	hyg	ura4 mutation
9	1000	76	4	0	0.526316	0	0.526316		20000	0	0
10	1000	46	6	0	1.30435	0	1.30435		20000	8	0.0869565	no band	no band	ND
11	1000	106	21	0	1.98113	0	1.98113		10000	0	0
12	1000	89	30	0	3.37079	0	3.37079		10000	35	0.393258	ura4	hyg	ura4 mutation
13	1000	93	9	0	0.967742	0	0.967742		10000	127	1.36559	ura4	hyg	ura4 mutation
14	1000	134	7	1	0.522388	0.0746269	0.447761		10000	6	0.0447761	ura4	hyg	ura4 mutation
15	1000	109	23	0	2.11009	0	2.11009		10000	0	0
16	1000	122	9	0	0.737705	0	0.737705		10000	15	0.122951	ura4	no band	ND
17	1000	129	9	0	0.697674	0	0.697674		10000	1	0.00775194	ura4	hyg	ura4 mutation
18	1000	126	6	0	0.47619	0	0.47619		10000	7	0.0555556	ura4	hyg	ura4 mutation
19	1000	148	2	0	0.135135	0	0.135135		10000	5	0.0337838	ura4	hyg	ura4 mutation
20	1000	117	7	0	0.598291	0	0.598291		10000	36	0.307692	ura4	hyg	ura4 mutation
				MEAN	1.3282	0.0119281	1.31627			MEAN	0.147449	Number of colonies analysed		16
				SD	2.09216	0.0394689	2.09614			SD	0.306752	Number of DUP-DELs		0
				MEDIAN	0.71769	0	0.676706			MEDIAN	0.040504	Number of ura4 mutations		13
				95% CI	0.4762 - 1.159	0.000 - 0.000	0.4478 - 1.159			95% CI	0.01075 - 0.09836	ND		3
MCW9793
Colony	YES/LA relative dilution factor for YE-ade+gua plating	Number of colonies on YES/LA	Number of colonies on YE-ade+gua	Number of colonies on EMMG-his-ade	Frequency of Ade+ recombinants (x10-4)	Frequency of Ade+ His+ recombinants (x10-4)	Frequency of Ade+ His- recombinants (x10-4)		YES/LA relative dilution factor for FOA plating	Number of colonies on YES+FOA	Frequency of FOA resistant colonies (x10-4)	PCR analysis of FOA resistant colony for marker at 11.4 kb reporter site	PCR analysis of FOA resistant colony for marker adjacent to RTS1	DUP-DEL or mutation in ura4
1	20000	307	1059	309	1.72476	0.503257	1.2215		20000	0	0
2	20000	206	876	445	2.12621	1.0801	1.04612		20000	4	0.00970874	ura4	hyg	ura4 mutation
3	20000	255	1429	487	2.80196	0.954902	1.84706		20000	2	0.00392157	ura4	hyg	ura4 mutation
4	20000	283	1742	325	3.07774	0.574205	2.50353		20000	1	0.00176678	ura4	hyg	ura4 mutation
5	20000	208	1520	859	3.65385	2.0649	1.58894		20000	0	0
6	20000	292	1957	1069	3.35103	1.83048	1.52055		20000	17	0.0291096	ura4	hyg	ura4 mutation
7	20000	197	1220	301	3.09645	0.763959	2.33249		20000	2	0.00507614	ura4	no band	ND
8	20000	292	1295	642	2.21747	1.09932	1.11815		20000	0	0
9	20000	172	1384	182	4.02326	0.52907	3.49419		20000	2	0.00581395	hyg	no band	ND
10	20000	205	1128	306	2.75122	0.746341	2.00488		20000	2	0.00487805	ura4	hyg	ura4 mutation
11	20000	267	1390	491	2.603	0.919476	1.68352		20000	0	0
12	20000	204	1177	475	2.8848	1.16422	1.72059		20000	29	0.0710784	ura4	hyg	ura4 mutation
13	20000	300	1055	409	1.75833	0.681667	1.07667		20000	0	0
14	20000	244	1089	360	2.23156	0.737705	1.49385		20000	83	0.170082	ura4	hyg	ura4 mutation
15	20000	275	1738	470	3.16	0.854545	2.30545		20000	0	0
16	20000	240	1253	348	2.61042	0.725	1.88542		20000	0	0
17	20000	237	998	448	2.10549	0.945148	1.16034		20000	0	0
18	20000	229	1155	387	2.52183	0.844978	1.67686		20000	1	0.00218341	ura4	hyg	ura4 mutation
				MEAN	2.70552	0.945515	1.76001			MEAN	0.0168677	Number of colonies analysed		10
				SD	0.626133	0.412017	0.617331			SD	0.0419432	Number of DUP-DELs		0
				MEDIAN	2.68082	0.849762	1.68019			MEDIAN	0.0019751	Number of ura4 mutations		8
				95% CI	2.217 - 3.096	0.7250 - 1.080	1.221 - 2.005			95% CI	0.000 - 0.005814	ND		2
MCW9794
Colony	YES/LA relative dilution factor for YE-ade+gua plating	Number of colonies on YES/LA	Number of colonies on YE-ade+gua	Number of colonies on EMMG-his-ade	Frequency of Ade+ recombinants (x10-4)	Frequency of Ade+ His+ recombinants (x10-4)	Frequency of Ade+ His- recombinants (x10-4)		YES/LA relative dilution factor for FOA plating	Number of colonies on YES+FOA	Frequency of FOA resistant colonies (x10-4)	PCR analysis of FOA resistant colony for marker at 11.4 kb reporter site	PCR analysis of FOA resistant colony for marker adjacent to RTS1	DUP-DEL or mutation in ura4
1	10000	146	1987	1386	13.6096	9.49315	4.11644		20000	3	0.010274	ura4	hyg	ura4 mutation
2	10000	166	1056	382	6.36145	2.3012	4.06024		20000	6	0.0180723	hyg	hyg	DUP-DEL
3	10000	138	1201	411	8.7029	2.97826	5.72464		20000	3	0.0108696	hyg	hyg	DUP-DEL
4	10000	128	1232	845	9.625	6.60156	3.02344		20000	6	0.0234375	ura4	hyg	ura4 mutation
5	10000	150	1483	900	9.88667	6	3.88667		20000	21	0.07	ura4	hyg	ura4 mutation
6	10000	105	722	333	6.87619	3.17143	3.70476		20000	6	0.0285714	ura4	no band	ND
7	10000	101	697	249	6.90099	2.46535	4.43564		20000	1	0.0049505	ura4	hyg	ura4 mutation
8	10000	122	1069	542	8.7623	4.44262	4.31967		20000	11	0.045082	hyg	hyg	DUP-DEL
9	10000	109	1632	308	14.9725	2.82569	12.1468		20000	274	1.25688	ura4	hyg	ura4 mutation
10	10000	170	949	292	5.58235	1.71765	3.86471		20000	3	0.00882353	hyg	hyg	DUP-DEL
11	10000	164	939	599	5.72561	3.65244	2.07317		20000	17	0.0518293	hyg	hyg	DUP-DEL
12	10000	129	837	457	6.48837	3.54264	2.94574		20000	12	0.0465116	hyg	hyg	DUP-DEL
13	10000	162	1216	507	7.50617	3.12963	4.37654		20000	8	0.0246914	ura4	hyg	ura4 mutation
14	10000	132	1327	613	10.053	4.64394	5.40909		20000	16	0.0606061	hyg	hyg	DUP-DEL
15	10000	178	871	491	4.89326	2.75843	2.13483		20000	10	0.0280899	hyg	hyg	DUP-DEL
16	10000	161	968	318	6.01242	1.97516	4.03727		20000	45	0.139752	hyg	hyg	DUP-DEL
17	10000	177	1673	942	9.45198	5.32203	4.12994		20000	1	0.00282486	ura4	hyg	ura4 mutation
18	10000	230	1486	1119	6.46087	4.86522	1.59565		20000	14	0.0304348	hyg	hyg	DUP-DEL
19	10000	139	945	810	6.79856	5.82734	0.971223		20000	2	0.00719424	ura4	hyg	ura4 mutation
20	10000	164	926	519	5.64634	3.16463	2.48171		20000	15	0.0457317	hyg	hyg	DUP-DEL
				MEAN	8.01583	4.04392	3.97191			MEAN	0.0957313	Number of colonies analysed		20
				SD	2.66886	1.89649	2.27594			SD	0.275102	Number of DUP-DELs		11
				MEDIAN	6.88859	3.35703	3.96197			MEDIAN	0.0283307	Number of ura4 mutations		8
				95% CI	1.16966	0.831159	0.997456			95% CI	0.120566	ND		1
MCW9628
Colony	YES/LA relative dilution factor for YE-ade+gua plating	Number of colonies on YES/LA	Number of colonies on YE-ade+gua	Number of colonies on EMMG-his-ade	Frequency of Ade+ recombinants (x10-4)	Frequency of Ade+ His+ recombinants (x10-4)	Frequency of Ade+ His- recombinants (x10-4)		YES/LA relative dilution factor for FOA plating	Number of colonies on YES+FOA	Frequency of FOA resistant colonies (x10-4)	PCR analysis of FOA resistant colony for marker at 11.4 kb reporter site	PCR analysis of FOA resistant colony for marker adjacent to RTS1	DUP-DEL or mutation in ura4
1	1000	153	78	17	5.09804	1.11111	3.98693		20000	2	0.00653595	hyg	hyg	DUP-DEL
2	1000	138	ND	ND	ND	ND	ND		20000	0	0
3	1000	188	97	24	5.15957	1.2766	3.88298		20000	0	0
4	1000	118	87	15	7.37288	1.27119	6.10169		20000	0	0
5	1000	168	ND	ND	ND	ND	ND		20000	0	0
6	1000	156	184	113	11.7949	7.24359	4.55128		20000	1	0.00320513	kan	hyg	ND (kan DUP-DEL)
7	1000	272	146	117	5.36765	4.30147	1.06618		20000	0	0
8	1000	157	60	15	3.82166	0.955414	2.86624		20000	0	0
9	1000	211	117	38	5.54502	1.80095	3.74408		20000	0	0
10	1000	153	94	31	6.14379	2.02614	4.11765		20000	0	0
11	1000	190	161	29	8.47368	1.52632	6.94737		20000	0	0
12	1000	157	139	28	8.8535	1.78344	7.07006		20000	3	0.00955414	ura4	no band	ND
13	1000	126	204	15	16.1905	1.19048	15		20000	2	0.00793651	hyg	hyg	DUP-DEL
14	1000	133	148	41	11.1278	3.08271	8.04511		20000	10	0.037594	ura4	hyg	ura4 mutation
15	1000	134	132	28	9.85075	2.08955	7.76119		20000	7	0.0261194	ura4	hyg	ura4 mutation
16	1000	171	132	25	7.7193	1.46199	6.25731		20000	51	0.149123	hyg	hyg	DUP-DEL
17	1000	144	146	60	10.1389	4.16667	5.97222		20000	0	0
18	1000	122	ND	ND	ND	ND	ND		20000	0	0
19	1000	159	157	27	9.87421	1.69811	8.1761		20000	0	0
20	1000	140	257	31	18.3571	2.21429	16.1429		20000	2	0.00714286	ura4	hyg	DUP-DEL
				MEAN	8.87584	2.30588	6.56996			MEAN	0.0123605	Number of colonies analysed		8
				SD	3.94323	1.60867	3.92048			SD	0.0336669	Number of DUP-DELs		4
				MEDIAN	8.47368	1.78344	6.10169			MEDIAN	0	Number of ura4 mutations		2
				95% CI	5.545 - 10.14	1.277 - 2.214	3.987 - 7.761			95% CI	0.000 - 0.007143	ND		1
												ND (likely kan DUP-DEL)		1
MCW9516
Colony	YES/LA relative dilution factor for YE-ade+gua plating	Number of colonies on YES/LA	Number of colonies on YE-ade+gua	Number of colonies on EMMG-his-ade	Frequency of Ade+ recombinants (x10-4)	Frequency of Ade+ His+ recombinants (x10-4)	Frequency of Ade+ His- recombinants (x10-4)		YES/LA relative dilution factor for FOA plating	Number of colonies on YES+FOA	Frequency of FOA resistant colonies (x10-4)	PCR analysis of FOA resistant colony for marker at 11.4 kb reporter site	PCR analysis of FOA resistant colony for marker adjacent to RTS1	DUP-DEL or mutation in ura4
1	100	261	280	26	107.28	9.96169	97.318		10000	78	0.298851	hyg	hyg	DUP-DEL
2	100	238	247	27	103.782	11.3445	92.437		10000	36	0.151261	ura4	hyg	ura4 mutation
3	100	202	214	13	105.941	6.43564	99.505		10000	47	0.232673	hyg	hyg	DUP-DEL
4	100	192	256	14	133.333	7.29167	126.042		10000	ND	ND
5	100	250	172	15	68.8	6	62.8		10000	26	0.104	hyg	hyg	DUP-DEL
6	100	276	220	35	79.7101	12.6812	67.029		10000	36	0.130435	hyg	hyg	DUP-DEL
7	100	262	321	14	122.519	5.34351	117.176		10000	95	0.362595	hyg	hyg	DUP-DEL
8	100	280	407	15	145.357	5.35714	140		10000	109	0.389286	hyg	hyg	DUP-DEL
9	100	223	152	15	68.1614	6.72646	61.435		10000	96	0.430493	hyg	hyg	DUP-DEL
10	100	226	252	26	111.504	11.5044	100		10000	49	0.216814	hyg	hyg	DUP-DEL
11	50	102	ND	ND	ND	ND	ND		10000	7	0.0686275	ura4	hyg	ura4 mutation
12	50	120	ND	ND	ND	ND	ND		10000	9	0.075	hyg	hyg	DUP-DEL
13	50	182	ND	ND	ND	ND	ND		10000	24	0.131868	hyg	hyg	DUP-DEL
14	50	111	ND	ND	ND	ND	ND		10000	13	0.117117	hyg	hyg	DUP-DEL
15	50	140	ND	ND	ND	ND	ND		10000	64	0.457143	hyg	hyg	DUP-DEL
16	50	102	31	2	60.7843	3.92157	56.8627		20000	371	1.81863	ura4	hyg	ura4 mutation
17	50	143	42	3	58.7413	4.1958	54.5455		20000	8	0.027972	ura4	hyg	ura4 mutation
18	50	152	42	5	55.2632	6.57895	48.6842		20000	93	0.305921	hyg	hyg	DUP-DEL
19	50	185	51	4	55.1351	4.32432	50.8108		20000	10	0.027027	hyg	hyg	DUP-DEL
20	50	140	117	2	167.143	2.85714	164.286		20000	65	0.232143	hyg	hyg	DUP-DEL
21	50	113	32	1	56.6372	1.76991	54.8673		20000	62	0.274336	hyg	hyg	DUP-DEL
22	50	161	75	1	93.1677	1.24224	91.9255		20000	39	0.121118	hyg	hyg	DUP-DEL
23	50	117	66	1	112.821	1.7094	111.111		20000	118	0.504274	hyg	hyg	DUP-DEL
24	50	122	46	4	75.4098	6.55738	68.8525		20000	36	0.147541	hyg	hyg	DUP-DEL
25	50	158	51	13	64.557	16.4557	48.1013		20000	94	0.297468	hyg	hyg	DUP-DEL
26	50	242	121	9	100	7.43802	92.562		20000	193	0.39876	hyg	hyg	DUP-DEL
27	50	253	ND	ND	ND	ND	ND		20000	183	0.36166	hyg	hyg	DUP-DEL
28	50	260	117	8	90	6.15385	83.8462		20000	637	1.225	ura4	hyg	ura4 mutation
29	50	300	142	11	94.6667	7.33333	87.3333		20000	250	0.416667	hyg	hyg	DUP-DEL
30	50	226	124	8	109.735	7.07965	102.655		20000	153	0.338496	ura4	hyg	ura4 mutation
				MEAN	93.352	6.67765	86.6743			MEAN	0.333213	Number of colonies analysed		29
				SD	30.3505	3.64517	30.8007			SD	0.364962	Number of DUP-DELs		23
				MEDIAN	93.9172	6.49651	89.6294			MEDIAN	0.274336	Number of ura4 mutations		6
				95% CI	68.16 - 109.7	4.324 - 7.333	61.43 - 100.0			95% CI	0.1319 - 0.3626	ND		0
MCW9626
Colony	YES/LA relative dilution factor for YE-ade+gua plating	Number of colonies on YES/LA	Number of colonies on YE-ade+gua	Number of colonies on EMMG-his-ade	Frequency of Ade+ recombinants (x10-4)	Frequency of Ade+ His+ recombinants (x10-4)	Frequency of Ade+ His- recombinants (x10-4)		YES/LA relative dilution factor for FOA plating	Number of colonies on YES+FOA	Frequency of FOA resistant colonies (x10-4)	PCR analysis of FOA resistant colony for marker at 11.4 kb reporter site	PCR analysis of FOA resistant colony for marker adjacent to RTS1	DUP-DEL or mutation in ura4
1	1000	183	94	15	5.13661	0.819672	4.31694		20000	0	0
2	1000	142	69	28	4.85915	1.97183	2.88732		20000	0	0
3	1000	214	113	35	5.28037	1.63551	3.64486		20000	0	0
4	1000	152	106	48	6.97368	3.15789	3.81579		20000	0	0
5	1000	175	122	33	6.97143	1.88571	5.08571		20000	0	0
6	1000	140	88	17	6.28571	1.21429	5.07143		20000	4	0.0142857	hyg	hyg	DUP-DEL
7	1000	244	90	18	3.68852	0.737705	2.95082		20000	5	0.0102459	hyg	hyg	DUP-DEL
8	1000	95	60	14	6.31579	1.47368	4.84211		20000	0	0
9	1000	113	40	10	3.53982	0.884956	2.65487		20000	0	0
10	1000	162	89	28	5.49383	1.7284	3.76543		20000	2	0.00617284	hyg	hyg	DUP-DEL
11	1000	89	63	17	7.07865	1.91011	5.16854		20000	0	0
12	1000	99	54	16	5.45455	1.61616	3.83838		20000	0	0
13	1000	113	337	14	29.823	1.23894	28.5841		20000	0	0
14	1000	194	273	56	14.0722	2.8866	11.1856		20000	3	0.00773196	hyg	hyg	DUP-DEL
15	1000	242	236	48	9.75207	1.98347	7.7686		20000	57	0.117769	hyg	hyg	DUP-DEL
16	1000	257	213	22	8.28794	0.856031	7.43191		20000	5	0.00972763	ura4	hyg	ura4 mutation
17	1000	209	ND	ND	ND	ND	ND		20000	0	0
18	1000	283	322	76	11.3781	2.68551	8.69258		20000	5	0.00883392	hyg	hyg	DUP-DEL
				MEAN	8.25832	1.68744	6.57088			MEAN	0.00970925	Number of colonies analysed		7
				SD	6.18457	0.721292	6.12648			SD	0.0273885	Number of DUP-DELs		6
				MEDIAN	6.31579	1.63551	4.84211			MEDIAN	0	Number of ura4 mutations		1
				95% CI	5.280 - 8.288	1.214 - 1.972	3.765 - 7.432			95% CI	0.000 - 0.008834	ND		0
MCW9518
Colony	YES/LA relative dilution factor for YE-ade+gua plating	Number of colonies on YES/LA	Number of colonies on YE-ade+gua	Number of colonies on EMMG-his-ade	Frequency of Ade+ recombinants (x10-4)	Frequency of Ade+ His+ recombinants (x10-4)	Frequency of Ade+ His- recombinants (x10-4)		YES/LA relative dilution factor for FOA plating	Number of colonies on YES+FOA	Frequency of FOA resistant colonies (x10-4)	PCR analysis of FOA resistant colony for marker at 11.4 kb reporter site	PCR analysis of FOA resistant colony for marker adjacent to RTS1	DUP-DEL or mutation in ura4
1	100	340	340	59	100	17.3529	82.6471		10000	59	0.173529	hyg	hyg	DUP-DEL
2	100	280	422	28	150.714	10	140.714		10000	50	0.178571	hyg	hyg	DUP-DEL
3	100	309	332	33	107.443	10.6796	96.7638		10000	72	0.23301	hyg	hyg	DUP-DEL
4	100	260	245	10	94.2308	3.84615	90.3846		10000	83	0.319231	hyg	hyg	DUP-DEL
5	100	310	278	47	89.6774	15.1613	74.5161		10000	23	0.0741935	hyg	hyg	DUP-DEL
6	100	299	518	19	173.244	6.35452	166.89		10000	45	0.150502	hyg	hyg	DUP-DEL
7	100	280	606	23	216.429	8.21429	208.214		10000	56	0.2	hyg	hyg	DUP-DEL
8	100	309	383	18	123.948	5.82524	118.123		10000	33	0.106796	hyg	hyg	DUP-DEL
9	100	279	262	23	93.9068	8.24373	85.6631		10000	95	0.340502	hyg	hyg	DUP-DEL
10	100	324	299	18	92.284	5.55556	86.7284		10000	57	0.175926	hyg	hyg	DUP-DEL
11	50	134	53	3	79.1045	4.47761	74.6269		10000	5	0.0373134	hyg	hyg	DUP-DEL
12	50	138	ND	ND	ND	ND	ND		10000	11	0.0797101	hyg	hyg	DUP-DEL
13	50	159	ND	ND	ND	ND	ND		10000	54	0.339623	hyg	hyg	DUP-DEL
14	50	155	35	4	45.1613	5.16129	40		10000	32	0.206452	hyg	hyg	DUP-DEL
15	50	167	58	4	69.4611	4.79042	64.6707		10000	84	0.502994	hyg	hyg	DUP-DEL
16	50	91	56	3	123.077	6.59341	116.484		10000	0	0
17	50	124	142	15	229.032	24.1935	204.839		10000	8	0.0645161	hyg	hyg	DUP-DEL
18	50	105	70	9	133.333	17.1429	116.19		10000	47	0.447619	hyg	hyg	DUP-DEL
19	50	309	ND	ND	ND	ND	ND		20000	156	0.252427	hyg	hyg	DUP-DEL
20	50	266	145	10	109.023	7.5188	101.504		20000	100	0.18797	hyg	hyg	DUP-DEL
21	50	215	169	6	157.209	5.5814	151.628		20000	405	0.94186	hyg	hyg	DUP-DEL
22	50	217	ND	ND	ND	ND	ND		20000	367	0.845622	hyg	hyg	DUP-DEL
23	50	327	282	20	172.477	12.2324	160.245		20000	148	0.2263	ura4	hyg	ura4 mutation
24	50	202	132	6	130.693	5.94059	124.752		20000	31	0.0767327	hyg	hyg	DUP-DEL
25	50	227	234	26	206.167	22.9075	183.26		20000	41	0.0903084	hyg	hyg	DUP-DEL
26	50	187	190	10	203.209	10.6952	192.513		20000	42	0.112299	hyg	hyg	DUP-DEL
27	50	314	175	8	111.465	5.09554	106.369		20000	261	0.415605	hyg	hyg	DUP-DEL
28	50	218	125	10	114.679	9.17431	105.505		20000	173	0.396789	hyg	hyg	DUP-DEL
				MEAN	130.249	9.69742	120.551			MEAN	0.2563	Number of colonies analysed		27
				SD	48.8508	5.73957	46.1368			SD	0.222598	Number of DUP-DELs		26
				MEDIAN	118.878	7.86654	111.28			MEDIAN	0.193985	Number of ura4 mutations		1
				95% CI	94.23 - 157.2	5.581 - 10.70	86.73 - 151.6			95% CI	0.1123 - 0.3192	ND		0
MCW10317
Colony	YES/LA relative dilution factor for YE-ade+gua plating	Number of colonies on YES/LA	Number of colonies on YE-ade+gua	Number of colonies on EMMG-his-ade	Frequency of Ade+ recombinants (x10-4)	Frequency of Ade+ His+ recombinants (x10-4)	Frequency of Ade+ His- recombinants (x10-4)		YES/LA relative dilution factor for FOA plating	Number of colonies on YES+FOA	Frequency of FOA resistant colonies (x10-4)	PCR analysis of FOA resistant colony for marker at 11.4 kb reporter site	PCR analysis of FOA resistant colony for marker adjacent to RTS1	DUP-DEL or mutation in ura4
1	1000	124	691	75	55.7258	6.04839	49.6774		40000	40	0.0806452	ura4	hyg	ura4 mutation
2	1000	158	263	150	16.6456	9.49367	7.1519		40000	34	0.0537975	ura4	hyg	ura4 mutation
3	1000	117	318	88	27.1795	7.52137	19.6581		40000	25	0.0534188	ura4	hyg	ura4 mutation
4	1000	142	86	37	6.05634	2.60563	3.4507		40000	26	0.0457746	ura4	hyg	ura4 mutation
5	1000	132	90	23	6.81818	1.74242	5.07576		40000	54	0.102273	ura4	hyg	ura4 mutation
6	1000	117	151	54	12.906	4.61538	8.2906		40000	33	0.0705128	ura4	hyg	ura4 mutation
7	1000	82	93	54	11.3415	6.58537	4.7561		40000	86	0.262195	ura4	hyg	ura4 mutation
8	1000	160	319	229	19.9375	14.3125	5.625		40000	89	0.139063	ura4	hyg	ura4 mutation
9	1000	202	117	33	5.79208	1.63366	4.15842		40000	70	0.0866337	ura4	hyg	ura4 mutation
10	1000	252	ND	ND	ND	ND	ND		10000	15	0.0595238	hyg	hyg	DUP-DEL
11	1000	115	ND	ND	ND	ND	ND		10000	4	0.0347826	ura4	hyg	ura4 mutation
12	1000	189	ND	ND	ND	ND	ND		10000	29	0.153439	ura4	hyg	ura4 mutation
13	1000	163	ND	ND	ND	ND	ND		10000	18	0.110429	ura4	hyg	ura4 mutation
				MEAN	18.0447	6.06204	11.9827			MEAN	0.0963452	Number of colonies analysed		13
				SD	15.8117	4.1012	14.963			SD	0.0613653	Number of DUP-DELs		1
				MEDIAN	12.906	6.04839	5.625			MEDIAN	0.0806452	Number of ura4 mutations		12
				95% CI	6.056 - 27.18	1.742 - 9.494	4.158 - 19.66			95% CI	0.05342 - 0.1391	ND		0
MCW10315
Colony	YES/LA relative dilution factor for YE-ade+gua plating	Number of colonies on YES/LA	Number of colonies on YE-ade+gua	Number of colonies on EMMG-his-ade	Frequency of Ade+ recombinants (x10-4)	Frequency of Ade+ His+ recombinants (x10-4)	Frequency of Ade+ His- recombinants (x10-4)		YES/LA relative dilution factor for FOA plating	Number of colonies on YES+FOA	Frequency of FOA resistant colonies (x10-4)	PCR analysis of FOA resistant colony for marker at 11.4 kb reporter site	PCR analysis of FOA resistant colony for marker adjacent to RTS1	DUP-DEL or mutation in ura4
1	100	179	263	24	146.927	13.4078	133.52		1000	9	0.502793	ura4	hyg	ura4 mutation
2	100	135	155	12	114.815	8.88889	105.926		1000	2	0.148148	ura4	hyg	ura4 mutation
3	100	80	86	11	107.5	13.75	93.75		1000	36	4.5	hyg	hyg	DUP-DEL
4	100	125	678	30	542.4	24	518.4		1000	3	0.24	ura4	hyg	ura4 mutation
5	100	151	215	20	142.384	13.245	129.139		1000	18	1.19205	hyg	hyg	DUP-DEL
6	100	101	201	20	199.01	19.802	179.208		1000	9	0.891089	ura4	hyg	ura4 mutation
7	100	141	470	26	333.333	18.4397	314.894		1000	13	0.921986	ura4	hyg	ura4 mutation
8	100	112	275	19	245.536	16.9643	228.571		1000	39	3.48214	hyg	hyg	DUP-DEL
9	100	221	94	24	42.5339	10.8597	31.6742		1000	3	0.135747	hyg	hyg	DUP-DEL
10	100	128	240	37	187.5	28.9062	158.594		1000	6	0.46875	ura4	hyg	ura4 mutation
11	100	152	230	11	151.316	7.23684	144.079		1000	6	0.394737	hyg	hyg	DUP-DEL
12	100	159	150	17	94.3396	10.6918	83.6478		1000	3	0.188679	ura4	hyg	ura4 mutation
13	100	258	399	118	154.651	45.7364	108.915		10000	232	0.899225	PCR not performed	PCR not performed	PCR not performed
14	100	203	1150	36	566.502	17.734	548.768		10000	92	0.453202	PCR not performed	PCR not performed	PCR not performed
15	100	254	443	19	174.409	7.48031	166.929		10000	11	0.0433071	PCR not performed	PCR not performed	PCR not performed
16	100	251	685	36	272.908	14.3426	258.566		10000	417	1.66135	PCR not performed	PCR not performed	PCR not performed
17	100	247	629	43	254.656	17.4089	237.247		10000	92	0.37247	PCR not performed	PCR not performed	PCR not performed
18	100	238	353	35	148.319	14.7059	133.613		10000	64	0.268908	PCR not performed	PCR not performed	PCR not performed
19	100	251	1236	77	492.43	30.6773	461.753		10000	103	0.410359	PCR not performed	PCR not performed	PCR not performed
20	100	242	558	37	230.579	15.2893	215.289		10000	364	1.50413	PCR not performed	PCR not performed	PCR not performed
21	100	187	293	18	156.684	9.62567	147.059		10000	331	1.77005	PCR not performed	PCR not performed	PCR not performed
22	100	228	1413	23	619.737	10.0877	609.649		10000	17	0.0745614	PCR not performed	PCR not performed	PCR not performed
23	100	193	354	28	183.42	14.5078	168.912		10000	107	0.554404	PCR not performed	PCR not performed	PCR not performed
24	100	222	877	41	395.045	18.4685	376.577		10000	41	0.184685	PCR not performed	PCR not performed	PCR not performed
25	100	141	385	17	273.05	12.0567	260.993		10000	80	0.567376	PCR not performed	PCR not performed	PCR not performed
26	100	156	396	45	253.846	28.8462	225		10000	291	1.86538	PCR not performed	PCR not performed	PCR not performed
27	100	226	292	29	129.204	12.8319	116.372		10000	68	0.300885	PCR not performed	PCR not performed	PCR not performed
28	100	187	406	34	217.112	18.1818	198.93		10000	379	2.02674	PCR not performed	PCR not performed	PCR not performed
29	100	42	ND	ND	ND	ND	ND		10000	0	0	PCR not performed	PCR not performed	PCR not performed
30	100	129	ND	ND	ND	ND	ND		10000	142	1.10078	hyg	hyg	DUP-DEL
31	100	154	ND	ND	ND	ND	ND		10000	49	0.318182	hyg	hyg	DUP-DEL
32	100	112	ND	ND	ND	ND	ND		10000	44	0.392857	hyg	hyg	DUP-DEL
33	100	79	ND	ND	ND	ND	ND		10000	3	0.0379747	ura4	hyg	ura4 mutation
34	100	114	ND	ND	ND	ND	ND		10000	1	0.00877193	ura4	hyg	ura4 mutation
35	100	123	ND	ND	ND	ND	ND		10000	47	0.382114	no band	hyg	ND
36	100	91	ND	ND	ND	ND	ND		10000	50	0.549451	ura4	hyg	ura4 mutation
37	100	170	ND	ND	ND	ND	ND		10000	31	0.182353	ura4	hyg	ura4 mutation
38	100	132	ND	ND	ND	ND	ND		10000	486	3.68182	hyg	hyg	DUP-DEL
39	100	182	ND	ND	ND	ND	ND		10000	54	0.296703	hyg	hyg	DUP-DEL
40	100	175	ND	ND	ND	ND	ND		10000	68	0.388571	ura4	hyg	ura4 mutation
41	100	136	ND	ND	ND	ND	ND		10000	126	0.926471	hyg	hyg	DUP-DEL
42	100	137	ND	ND	ND	ND	ND		10000	52	0.379562	hyg	hyg	DUP-DEL
43	100	132	ND	ND	ND	ND	ND		10000	33	0.25	hyg	hyg	DUP-DEL
44	100	129	ND	ND	ND	ND	ND		10000	46	0.356589	hyg	hyg	DUP-DEL
45	100	115	ND	ND	ND	ND	ND		10000	3	0.026087	ura4	hyg	ura4 mutation
46	100	97	ND	ND	ND	ND	ND		10000	68	0.701031	ura4	hyg	ura4 mutation
47	100	165	ND	ND	ND	ND	ND		10000	60	0.363636	ura4	hyg	ura4 mutation
48	100	176	ND	ND	ND	ND	ND		10000	191	1.08523	hyg	hyg	DUP-DEL
				MEAN	243.934	16.9348	226.999			MEAN	0.780236	Number of colonies analysed		31
				SD	150.044	8.36712	148.426			SD	0.96335	Number of DUP-DELs		15
				MEDIAN	193.255	14.6068	174.06			MEDIAN	0.393797	Number of ura4 mutations		15
				95% CI	151.3 - 254.7	12.83 - 18.18	133.6 - 237.2			95% CI	0.3182 - 0.5674	ND		1

## Sheet: Fig. 5a, 5b
MCW9374
Colony	YES/LA relative dilution factor for YE-ade+gua plating	Number of colonies on YES/LA	Number of colonies on YE-ade+gua	Number of colonies on EMMG-his-ade	Frequency of Ade+ recombinants (x10-4)	Frequency of Ade+ His+ recombinants (x10-4)	Frequency of Ade+ His- recombinants (x10-4)		YES/LA relative dilution factor for FOA plating	Number of colonies on YES+FOA	Frequency of FOA resistant colonies (x10-4)	PCR analysis of FOA resistant colony for marker at 11.4 kb reporter site	PCR analysis of FOA resistant colony for marker adjacent to RTS1	DUP-DEL or mutation in ura4
1	1000	252	152	66	6.03175	2.61905	3.4127		10000	10	0.0396825	hyg	hyg	DUP-DEL
2	1000	247	75	24	3.03644	0.97166	2.06478		10000	4	0.0161943	hyg	hyg	DUP-DEL
3	1000	283	144	22	5.08834	0.777385	4.31095		10000	2	0.00706714	hyg	no band	ND
4	1000	211	88	51	4.17062	2.41706	1.75355		10000	3	0.014218	hyg	no band	ND
5	1000	272	108	39	3.97059	1.43382	2.53676		10000	2	0.00735294	hyg	no band	ND
6	1000	276	63	19	2.28261	0.688406	1.5942		2000	18	0.326087	hyg	no band	ND
7	1000	320	82	36	2.5625	1.125	1.4375		2000	0	0
8	1000	265	90	30	3.39623	1.13208	2.26415		2000	12	0.226415	hyg	no band	ND
9	1000	211	77	22	3.64929	1.04265	2.60664		20000	0	0
10	1000	274	240	187	8.75912	6.82482	1.93431		20000	0	0
11	1000	258	ND	ND	ND	ND	ND		20000	29	0.0562016	hyg	hyg	DUP-DEL
12	1000	145	47	9	3.24138	0.62069	2.62069		20000	0	0
13	1000	131	39	5	2.9771	0.381679	2.59542		20000	0	0
14	1000	198	ND	ND	ND	ND	ND		20000	2	0.00505051	no band	hyg	ND
15	1000	246	ND	ND	ND	ND	ND		20000	34	0.0691057	no band	hyg	ND
16	1000	196	55	17	2.80612	0.867347	1.93878		20000	2	0.00510204	hyg	hyg	DUP-DEL
17	1000	274	119	28	4.34307	1.0219	3.32117		20000	0	0
18	1000	232	47	17	2.02586	0.732759	1.2931		20000	7	0.0150862	hyg	hyg	DUP-DEL
19	1000	190	58	22	3.05263	1.15789	1.89474		20000	0	0
20	1000	226	51	17	2.25664	0.752212	1.50442		20000	0	0
21	1000	127	149	113	11.7323	8.89764	2.83465		20000	9	0.0354331	ura4	hyg	ura4 mutation
22	1000	41	24	7	5.85366	1.70732	4.14634		20000	0	0
23	1000	125	33	5	2.64	0.4	2.24		20000	0	0
24	1000	95	21	5	2.21053	0.526316	1.68421		20000	0	0
25	1000	79	ND	ND	ND	ND	ND		20000	0	0
26	1000	58	18	6	3.10345	1.03448	2.06897		20000	0	0
27	1000	175	88	0	5.02857	0	5.02857		20000	4	0.0114286	hyg	hyg	DUP-DEL
28	1000	171	103	0	6.02339	0	6.02339		20000	0	0
29	1000	218	ND	ND	ND	ND	ND		20000	0	0
30	1000	171	79	35	4.61988	2.04678	2.5731		20000	0	0
31	1000	260	72	20	2.76923	0.769231	2		20000	11	0.0211538	hyg	hyg	DUP-DEL
32	1000	304	56	14	1.84211	0.460526	1.38158		20000	11	0.0180921	hyg	hyg	DUP-DEL
33	1000	218	93	19	4.26606	0.87156	3.3945		20000	1	0.00229358	hyg	hyg	DUP-DEL
34	1000	259	108	35	4.16988	1.35135	2.81853		20000	19	0.0366795	hyg	hyg	DUP-DEL
35	1000	151	65	23	4.30464	1.52318	2.78146		20000	0	0
36	1000	125	43	10	3.44	0.8	2.64		20000	0	0
37	1000	130	61	22	4.69231	1.69231	3		20000	0	0
38	1000	157	46	8	2.92994	0.509554	2.42038		20000	0	0
39	1000	263	76	19	2.88973	0.722433	2.1673		20000	49	0.0931559	hyg	hyg	DUP-DEL
40	1000	286	286	30	10	1.04895	8.95105		20000	0	0
41	1000	182	81	16	4.45055	0.879121	3.57143		20000	293	0.804945	hyg	hyg	DUP-DEL
42	1000	168	45	17	2.67857	1.0119	1.66667		20000	63	0.1875	hyg	hyg	DUP-DEL
43	1000	150	148	18	9.86667	1.2	8.66667		20000	0	0
44	1000	142	58	21	4.08451	1.47887	2.60563		20000	0	0
45	1000	169	85	27	5.02959	1.59763	3.43195		20000	1	0.00295858	hyg	hyg	DUP-DEL
46	1000	132	92	35	6.9697	2.65152	4.31818		20000	0	0
47	1000	189	126	34	6.66667	1.79894	4.86772		20000	4	0.010582	hyg	no band	ND
48	1000	345	107	36	3.10145	1.04348	2.05797		20000	0	0
49	1000	283	104	52	3.67491	1.83746	1.83746		20000	27	0.0477032	ura4	hyg	ura4 mutation
50	1000	366	125	34	3.4153	0.928962	2.48634		20000	12	0.0163934	hyg	hyg	DUP-DEL
51	1000	335	297	52	8.86567	1.55224	7.31343		20000	21	0.0313433	hyg	hyg	DUP-DEL
52	1000	288	98	20	3.40278	0.694444	2.70833		20000	26	0.0451389	hyg	hyg	DUP-DEL
53	1000	305	126	41	4.13115	1.34426	2.78689		20000	5	0.00819672	hyg	no band	ND
54	1000	349	128	38	3.66762	1.08883	2.5788		20000	15	0.02149	hyg	hyg	DUP-DEL
55	1000	341	144	31	4.22287	0.909091	3.31378		20000	3	0.00439883	hyg	hyg	DUP-DEL
56	1000	212	146	49	6.88679	2.31132	4.57547		20000	21	0.0495283	hyg	hyg	DUP-DEL
57	1000	288	105	35	3.64583	1.21528	2.43056		20000	65	0.112847	hyg	hyg	DUP-DEL
58	1000	314	158	42	5.03185	1.33758	3.69427		20000	0	0
59	1000	357	164	41	4.59384	1.14846	3.44538		20000	8	0.0112045	hyg	hyg	DUP-DEL
60	1000	240	130	29	5.41667	1.20833	4.20833		20000	15	0.03125	ura4	hyg	ura4 mutation
61	1000	351	124	38	3.53276	1.08262	2.45014		20000	7	0.00997151	hyg	no band	ND
62	1000	323	105	34	3.25077	1.05263	2.19814		20000	0	0
63	1000	116	35	12	3.01724	1.03448	1.98276		20000	11	0.0474138	hyg	hyg	DUP-DEL
64	1000	138	43	12	3.11594	0.869565	2.24638		20000	6	0.0217391	hyg	hyg	DUP-DEL
65	1000	100	63	6	6.3	0.6	5.7		20000	8	0.04	ura4	hyg	ura4 mutation
66	1000	143	47	17	3.28671	1.18881	2.0979		20000	2	0.00699301	hyg	hyg	DUP-DEL
67	1000	87	41	7	4.71264	0.804598	3.90805		20000	4	0.0229885	hyg	hyg	DUP-DEL
				MEAN	4.40621	1.33546	3.07075			MEAN	0.0379162	Number of colonies analysed		40
				SD	2.04413	1.3322	1.5914			SD	0.109713	Number of DUP-DELs		26
				MEDIAN	3.82275	1.04621	2.60053			MEDIAN	0.00706714	Number of ura4 mutations		4
				95% CI	3.396 - 4.343	0.9091 - 1.189	2.264 - 2.835			95% CI	0.000 - 0.01509	ND		10
MCW9235
Colony	YES/LA relative dilution factor for YE-ade+gua plating	Number of colonies on YES/LA	Number of colonies on YE-ade+gua	Number of colonies on EMMG-his-ade	Frequency of Ade+ recombinants (x10-4)	Frequency of Ade+ His+ recombinants (x10-4)	Frequency of Ade+ His- recombinants (x10-4)		YES/LA relative dilution factor for FOA plating	Number of colonies on YES+FOA	Frequency of FOA resistant colonies (x10-4)	PCR analysis of FOA resistant colony for marker at 11.4 kb reporter site	PCR analysis of FOA resistant colony for marker adjacent to RTS1	DUP-DEL or mutation in ura4
1	100	345	776	38	224.928	11.0145	213.913		1000	553	16.029	hyg	hyg	DUP-DEL
2	100	390	503	81	128.974	20.7692	108.205		1000	445	11.4103	hyg	hyg	DUP-DEL
3	100	341	449	73	131.672	21.4076	110.264		1000	444	13.0205	hyg	hyg	DUP-DEL
4	100	345	592	41	171.594	11.8841	159.71		1000	464	13.4493	hyg	hyg	DUP-DEL
5	100	351	395	187	112.536	53.2764	59.2593		1000	509	14.5014	hyg	hyg	DUP-DEL
6	100	415	869	49	209.398	11.8072	197.59		1000	557	13.4217	hyg	hyg	DUP-DEL
7	100	388	717	46	184.794	11.8557	172.938		1000	652	16.8041	hyg	hyg	DUP-DEL
8	100	341	583	38	170.968	11.1437	159.824		1000	515	15.1026	hyg	hyg	DUP-DEL
9	100	383	500	382	130.548	99.7389	30.8094		1000	567	14.8042	hyg	hyg	DUP-DEL
10	100	390	562	35	144.103	8.97436	135.128		1000	363	9.30769	hyg	hyg	DUP-DEL
11	50	226	161	6	142.478	5.30973	137.168		1000	200	8.84956	no band	no band	ND
12	50	221	137	11	123.982	9.95475	114.027		1000	265	11.991	hyg	hyg	DUP-DEL
13	50	280	151	9	107.857	6.42857	101.429		1000	234	8.35714	hyg	hyg	DUP-DEL
14	50	245	366	26	298.776	21.2245	277.551		1000	253	10.3265	hyg	hyg	DUP-DEL
15	50	260	133	11	102.308	8.46154	93.8462		200	40	7.69231	hyg	hyg	DUP-DEL
16	50	258	139	16	107.752	12.4031	95.3488		1000	140	5.42636	hyg	hyg	DUP-DEL
17	50	206	115	9	111.65	8.73786	102.913		1000	136	6.60194	hyg	hyg	DUP-DEL
18	50	216	84	8	77.7778	7.40741	70.3704		1000	468	21.6667	hyg	hyg	DUP-DEL
19	50	249	197	65	158.233	52.2088	106.024		1000	201	8.07229	hyg	hyg	DUP-DEL
20	50	292	107	29	73.2877	19.863	53.4247		1000	207	7.08904	hyg	hyg	DUP-DEL
21	50	165	156	5	189.091	6.06061	183.03		1000	122	7.39394	PCR not performed	PCR not performed	PCR not performed
22	50	169	110	6	130.178	7.10059	123.077		1000	187	11.0651	PCR not performed	PCR not performed	PCR not performed
23	50	207	86	7	83.0918	6.76329	76.3285		1000	132	6.37681	PCR not performed	PCR not performed	PCR not performed
24	50	196	162	7	165.306	7.14286	158.163		1000	115	5.86735	hyg	hyg	DUP-DEL
25	50	325	177	10	108.923	6.15385	102.769		1000	174	5.35385	hyg	hyg	DUP-DEL
26	50	298	171	9	114.765	6.04027	108.725		1000	233	7.81879	hyg	hyg	DUP-DEL
27	50	230	142	14	123.478	12.1739	111.304		1000	181	7.86957	hyg	hyg	DUP-DEL
28	50	228	68	8	59.6491	7.01754	52.6316		1000	136	5.96491	hyg	hyg	DUP-DEL
29	50	171	69	6	80.7018	7.01754	73.6842		1000	195	11.4035	hyg	hyg	DUP-DEL
30	50	152	213	7	280.263	9.21053	271.053		1000	78	5.13158	hyg	hyg	DUP-DEL
31	50	132	74	5	112.121	7.57576	104.545		1000	93	7.04545	hyg	hyg	DUP-DEL
32	50	68	74	3	217.647	8.82353	208.824		1000	44	6.47059	hyg	hyg	DUP-DEL
33	50	158	133	12	168.354	15.1899	153.165		1000	93	5.88608	PCR not performed	PCR not performed	PCR not performed
34	50	122	64	1	104.918	1.63934	103.279		1000	79	6.47541	PCR not performed	PCR not performed	PCR not performed
35	50	173	105	8	121.387	9.24855	112.139		1000	105	6.06936	PCR not performed	PCR not performed	PCR not performed
36	50	127	ND	ND	ND	ND	ND		1000	53	4.17323	hyg	no band	ND
37	50	88	ND	ND	ND	ND	ND		1000	115	13.0682	hyg	no band	ND
38	50	97	ND	ND	ND	ND	ND		1000	102	10.5155	hyg	no band	ND
39	50	93	89	0	191.398	0	191.398		1000	562	60.4301	no band	no band	ND
40	50	164	96	0	117.073	0	117.073		1000	105	6.40244	no band	hyg	ND
41	50	237	182	0	153.586	0	153.586		1000	155	6.54008	hyg	hyg	DUP-DEL
42	50	342	167	11	97.6608	6.43275	91.2281		1000	155	4.53216	hyg	hyg	DUP-DEL
43	50	207	146	6	141.063	5.7971	135.266		1000	465	22.4638	hyg	no band	ND
44	50	141	121	4	171.631	5.67376	165.957		1000	631	44.7518	hyg	no band	ND
45	50	258	291	11	225.581	8.52713	217.054		1000	571	22.1318	hyg	hyg	DUP-DEL
46	50	291	265	18	182.131	12.3711	169.759		1000	1236	42.4742	hyg	hyg	DUP-DEL
47	50	251	522	8	415.936	6.3745	409.562		1000	266	10.5976	hyg	hyg	DUP-DEL
48	50	202	172	14	170.297	13.8614	156.436		1000	198	9.80198	hyg	hyg	DUP-DEL
49	50	235	270	111	229.787	94.4681	135.319		1000	113	4.80851	hyg	hyg	DUP-DEL
50	50	283	242	13	171.025	9.18728	161.837		1000	349	12.3322	hyg	hyg	DUP-DEL
51	50	212	559	6	527.358	5.66038	521.698		1000	258	12.1698	hyg	hyg	DUP-DEL
52	50	258	407	9	315.504	6.97674	308.527		1000	93	3.60465	hyg	hyg	DUP-DEL
53	50	250	207	13	165.6	10.4	155.2		1000	228	9.12	hyg	hyg	DUP-DEL
54	50	430	96	14	44.6512	6.51163	38.1395		1000	206	4.7907	hyg	hyg	DUP-DEL
55	50	235	199	17	169.362	14.4681	154.894		1000	127	5.40426	hyg	no band	ND
56	50	174	139	0	159.77	0	159.77		1000	66	3.7931	hyg	hyg	DUP-DEL
57	50	198	167	31	168.687	31.3131	137.374		1000	130	6.56566	hyg	hyg	DUP-DEL
58	50	195	187	10	191.795	10.2564	181.538		1000	193	9.89744	hyg	hyg	DUP-DEL
59	50	171	161	13	188.304	15.2047	173.099		1000	127	7.4269	hyg	hyg	DUP-DEL
60	50	268	318	17	237.313	12.6866	224.627		1000	273	10.1866	hyg	hyg	DUP-DEL
61	50	301	411	24	273.09	15.9468	257.143		1000	323	10.7309	no band	hyg	ND
62	50	262	332	22	253.435	16.7939	236.641		1000	762	29.084	no band	hyg	ND
63	50	263	229	13	174.144	9.88593	164.259		1000	255	9.69582	hyg	no band	ND
64	50	252	162	10	128.571	7.93651	120.635		1000	221	8.76984	hyg	no band	ND
65	50	330	213	10	129.091	6.06061	123.03		1000	353	10.697	hyg	no band	ND
66	50	319	383	26	240.125	16.3009	223.824		1000	382	11.9749	hyg	hyg	DUP-DEL
67	50	255	251	17	196.863	13.3333	183.529		1000	480	18.8235	hyg	hyg	DUP-DEL
68	50	280	354	18	252.857	12.8571	240		1000	407	14.5357	hyg	hyg	DUP-DEL
69	50	328	282	24	171.951	14.6341	157.317		1000	315	9.60366	hyg	hyg	DUP-DEL
70	50	398	405	39	203.518	19.598	183.92		1000	357	8.96985	hyg	hyg	DUP-DEL
71	50	338	310	27	183.432	15.9763	167.456		1000	342	10.1183	hyg	hyg	DUP-DEL
72	50	348	338	22	194.253	12.6437	181.609		1000	646	18.5632	hyg	no band	ND
73	50	345	ND	ND	ND	ND	ND		1000	547	15.8551	hyg	no band	ND
74	50	356	506	31	284.27	17.4157	266.854		1000	381	10.7022	hyg	no band	ND
75	50	290	ND	ND	ND	ND	ND		1000	477	16.4483	hyg	hyg	DUP-DEL
76	50	289	424	57	293.426	39.4464	253.979		1000	422	14.6021	hyg	hyg	DUP-DEL
77	50	271	427	15	315.129	11.0701	304.059		1000	287	10.5904	hyg	hyg	DUP-DEL
78	50	274	312	15	227.737	10.9489	216.788		1000	252	9.19708	hyg	hyg	DUP-DEL
79	50	290	501	19	345.517	13.1034	332.414		1000	591	20.3793	hyg	hyg	DUP-DEL
80	50	296	311	14	210.135	9.45946	200.676		1000	1000	33.7838	hyg	hyg	DUP-DEL
81	50	300	329	18	219.333	12	207.333		1000	247	8.23333	hyg	hyg	DUP-DEL
82	50	267	292	14	218.727	10.4869	208.24		1000	495	18.5393	hyg	hyg	DUP-DEL
83	50	215	242	10	225.116	9.30233	215.814		1000	179	8.32558	hyg	hyg	DUP-DEL
84	50	229	274	13	239.301	11.3537	227.948		1000	181	7.90393	hyg	hyg	DUP-DEL
85	50	311	456	21	293.248	13.5048	279.743		1000	331	10.6431	hyg	hyg	DUP-DEL
86	50	313	353	19	225.559	12.1406	213.419		1000	283	9.04153	hyg	hyg	DUP-DEL
87	50	297	ND	ND	ND	ND	ND		1000	323	10.8754	PCR not performed	PCR not performed	PCR not performed
88	50	273	405	28	296.703	20.5128	276.19		1000	244	8.93773	PCR not performed	PCR not performed	PCR not performed
89	50	327	499	33	305.199	20.1835	285.015		1000	266	8.13456	PCR not performed	PCR not performed	PCR not performed
90	100	134	228	11	170.149	8.20896	161.94		1000	1576	117.612	hyg	hyg	DUP-DEL
91	100	131	211	20	161.069	15.2672	145.802		1000	521	39.771	hyg	hyg	DUP-DEL
92	100	91	240	8	263.736	8.79121	254.945		1000	185	20.3297	hyg	hyg	DUP-DEL
93	100	175	524	14	299.429	8	291.429		1000	257	14.6857	hyg	hyg	DUP-DEL
94	100	153	301	20	196.732	13.0719	183.66		1000	509	33.268	hyg	hyg	DUP-DEL
95	100	173	228	33	131.792	19.0751	112.717		1000	206	11.9075	PCR not performed	PCR not performed	PCR not performed
96	100	234	362	28	154.701	11.9658	142.735		1000	305	13.0342	PCR not performed	PCR not performed	PCR not performed
97	100	268	220	26	82.0896	9.70149	72.3881		1000	317	11.8284	PCR not performed	PCR not performed	PCR not performed
98	100	327	385	59	117.737	18.0428	99.6942		1000	462	14.1284	PCR not performed	PCR not performed	PCR not performed
99	100	213	173	24	81.2207	11.2676	69.9531		1000	284	13.3333	PCR not performed	PCR not performed	PCR not performed
				MEAN	184.606	14.016	170.59			MEAN	13.7551	Number of colonies analysed		85
				SD	80.0063	15.0357	80.8512			SD	13.9751	Number of DUP-DELs		68
				MEDIAN	171.025	11.0145	159.77			MEDIAN	10.5155	Number of ura4 mutations		0
				95% CI	159.8 - 191.4	9.249 - 12.14	142.7 - 181.5			95% CI	9.120 - 11.41	ND		17
MCW9582
Colony	YES/LA relative dilution factor for YE-ade+gua plating	Number of colonies on YES/LA	Number of colonies on YE-ade+gua	Number of colonies on EMMG-his-ade	Frequency of Ade+ recombinants (x10-4)	Frequency of Ade+ His+ recombinants (x10-4)	Frequency of Ade+ His- recombinants (x10-4)		YES/LA relative dilution factor for FOA plating	Number of colonies on YES+FOA	Frequency of FOA resistant colonies (x10-4)	PCR analysis of FOA resistant colony for marker at 11.4 kb reporter site	PCR analysis of FOA resistant colony for marker adjacent to RTS1	DUP-DEL or mutation in ura4
1	1000	104	34	20	3.26923	1.92308	1.34615		20000	0	0
2	1000	71	18	13	2.53521	1.83099	0.704225		20000	0	0
3	1000	157	39	27	2.48408	1.71975	0.764331		20000	2	0.00636943	ura4	hyg	ura4 mutation
4	1000	200	54	18	2.7	0.9	1.8		20000	9	0.0225	hyg	hyg	DUP-DEL
5	1000	124	28	13	2.25806	1.04839	1.20968		20000	6	0.0241935	ura4	hyg	ura4 mutation
6	1000	154	55	30	3.57143	1.94805	1.62338		20000	6	0.0194805	hyg	hyg	DUP-DEL
7	1000	138	45	7	3.26087	0.507246	2.75362		20000	0	0
8	1000	187	41	13	2.19251	0.695187	1.49733		20000	13	0.0347594	ura4	hyg	ura4 mutation
9	1000	132	28	14	2.12121	1.06061	1.06061		20000	5	0.0189394	ura4	hyg	ura4 mutation
10	1000	123	104	87	8.45528	7.07317	1.38211		20000	7	0.0284553	hyg	hyg	DUP-DEL
11	1000	230	75	37	3.26087	1.6087	1.65217		20000	5	0.0108696	hyg	hyg	DUP-DEL
12	1000	185	59	24	3.18919	1.2973	1.89189		20000	0	0
13	1000	132	66	11	5	0.833333	4.16667		20000	101	0.382576	ura4	hyg	ura4 mutation
14	1000	177	62	39	3.50282	2.20339	1.29944		20000	3	0.00847458	hyg	no band	ND
15	1000	188	47	16	2.5	0.851064	1.64894		20000	16	0.0425532	ura4	no band	ND
				MEAN	3.35338	1.70002	1.65337			MEAN	0.0399447	Number of colonies analysed		11
				SD	1.59256	1.57664	0.85204			SD	0.0957376	Number of DUP-DELs		4
				MEDIAN	3.18919	1.2973	1.49733			MEDIAN	0.0189394	Number of ura4 mutations		5
				95% CI	2.484 - 3.503	0.8511 - 1.923	1.210 - 1.800			95% CI	0.000 - 0.02846	ND		2
MCW9533
Colony	YES/LA relative dilution factor for YE-ade+gua plating	Number of colonies on YES/LA	Number of colonies on YE-ade+gua	Number of colonies on EMMG-his-ade	Frequency of Ade+ recombinants (x10-4)	Frequency of Ade+ His+ recombinants (x10-4)	Frequency of Ade+ His- recombinants (x10-4)		YES/LA relative dilution factor for FOA plating	Number of colonies on YES+FOA	Frequency of FOA resistant colonies (x10-4)	PCR analysis of FOA resistant colony for marker at 11.4 kb reporter site	PCR analysis of FOA resistant colony for marker adjacent to RTS1	DUP-DEL or mutation in ura4
1	100	248	735	33	296.371	13.3065	283.065		2000	254	5.12097	hyg	hyg	DUP-DEL
2	100	321	438	46	136.449	14.3302	122.118		2000	356	5.54517	hyg	hyg	DUP-DEL
3	100	218	324	63	148.624	28.8991	119.725		2000	325	7.45413	hyg	hyg	DUP-DEL
4	100	287	372	45	129.617	15.6794	113.937		2000	458	7.97909	hyg	hyg	DUP-DEL
5	100	249	434	73	174.297	29.3173	144.98		2000	306	6.14458	hyg	hyg	DUP-DEL
6	100	255	451	213	176.863	83.5294	93.3333		2000	311	6.09804	hyg	hyg	DUP-DEL
7	100	237	412	45	173.84	18.9873	154.852		2000	306	6.4557	hyg	hyg	DUP-DEL
8	100	318	538	39	169.182	12.2642	156.918		2000	982	15.4403	hyg	hyg	DUP-DEL
9	100	237	419	40	176.793	16.8776	159.916		2000	214	4.51477	hyg	hyg	DUP-DEL
10	100	293	379	50	129.352	17.0648	112.287		2000	452	7.71331	hyg	hyg	DUP-DEL
11	50	187	80	10	85.5615	10.6952	74.8663		2000	104	2.78075	hyg	hyg	DUP-DEL
12	50	138	202	5	292.754	7.24638	285.507		2000	109	3.94928	hyg	hyg	DUP-DEL
13	50	180	83	13	92.2222	14.4444	77.7778		2000	ND	ND
14	50	198	423	28	427.273	28.2828	398.99		2000	455	11.4899	hyg	hyg	DUP-DEL
15	50	194	247	19	254.639	19.5876	235.052		2000	165	4.25258	hyg	hyg	DUP-DEL
16	50	197	170	21	172.589	21.3198	151.269		2000	347	8.80711	hyg	hyg	DUP-DEL
17	50	173	157	24	181.503	27.7457	153.757		2000	271	7.83237	hyg	hyg	DUP-DEL
18	50	167	187	14	223.952	16.7665	207.186		2000	344	10.2994	hyg	hyg	DUP-DEL
				MEAN	191.216	22.0191	169.196			MEAN	7.16926	Number of colonies analysed		17
				SD	83.141	16.6707	84.2388			SD	3.12	Number of DUP-DELs		17
				MEDIAN	174.068	16.9712	152.513			MEDIAN	6.4557	Number of ura4 mutations		0
				95% CI	136.4 - 224.0	14.33 - 27.75	113.9 - 207.2			95% CI	5.121 - 7.979	ND		0
MCW9660
Colony	YES/LA relative dilution factor for YE-ade+gua plating	Number of colonies on YES/LA	Number of colonies on YE-ade+gua	Number of colonies on EMMG-his-ade	Frequency of Ade+ recombinants (x10-4)	Frequency of Ade+ His+ recombinants (x10-4)	Frequency of Ade+ His- recombinants (x10-4)		YES/LA relative dilution factor for FOA plating	Number of colonies on YES+FOA	Frequency of FOA resistant colonies (x10-4)	PCR analysis of FOA resistant colony for marker at 11.4 kb reporter site	PCR analysis of FOA resistant colony for marker adjacent to RTS1	DUP-DEL or mutation in ura4
1	1000	57	120	18	21.0526	3.15789	17.8947		20000	0	0
2	1000	78	186	8	23.8462	1.02564	22.8205		20000	1	0.00641026	hyg	no band	ND
3	1000	41	159	17	38.7805	4.14634	34.6341		20000	0	0
4	1000	41	178	14	43.4146	3.41463	40		20000	13	0.158537	hyg	hyg	DUP-DEL
5	1000	56	351	8	62.6786	1.42857	61.25		20000	0	0
6	1000	69	149	18	21.5942	2.6087	18.9855		20000	44	0.318841	hyg	hyg	DUP-DEL
7	1000	78	134	11	17.1795	1.41026	15.7692		20000	1	0.00641026	hyg	no band	ND
8	1000	58	102	23	17.5862	3.96552	13.6207		20000	13	0.112069	hyg	no band	ND
9	1000	63	106	7	16.8254	1.11111	15.7143		20000	26	0.206349	hyg	no band	ND
10	1000	99	269	21	27.1717	2.12121	25.0505		20000	6	0.030303	hyg	no band	ND
11	1000	86	115	36	13.3721	4.18605	9.18605		20000	1	0.00581395	hyg	hyg	DUP-DEL
12	1000	85	87	12	10.2353	1.41176	8.82353		20000	0	0
13	1000	96	162	27	16.875	2.8125	14.0625		20000	1	0.00520833	hyg	hyg	DUP-DEL
14	1000	77	92	30	11.9481	3.8961	8.05195		20000	0	0
15	1000	60	75	7	12.5	1.16667	11.3333		20000	23	0.191667	hyg	hyg	DUP-DEL
16	1000	91	113	41	12.4176	4.50549	7.91209		20000	17	0.0934066	hyg	hyg	DUP-DEL
17	1000	76	141	14	18.5526	1.84211	16.7105		20000	9	0.0592105	hyg	hyg	DUP-DEL
				MEAN	22.7077	2.60062	20.107			MEAN	0.0702485	Number of colonies analysed		12
				SD	13.7414	1.24638	13.8819			SD	0.0961991	Number of DUP-DELs		7
				MEDIAN	17.5862	2.6087	15.7692			MEDIAN	0.00641026	Number of ura4 mutations		0
				95% CI	13.37 - 23.85	1.412 - 3.896	11.33 - 22.82			95% CI	0.000 - 0.1121	ND		5
MCW9658
Colony	YES/LA relative dilution factor for YE-ade+gua plating	Number of colonies on YES/LA	Number of colonies on YE-ade+gua	Number of colonies on EMMG-his-ade	Frequency of Ade+ recombinants (x10-4)	Frequency of Ade+ His+ recombinants (x10-4)	Frequency of Ade+ His- recombinants (x10-4)		YES/LA relative dilution factor for FOA plating	Number of colonies on YES+FOA	Frequency of FOA resistant colonies (x10-4)	PCR analysis of FOA resistant colony for marker at 11.4 kb reporter site	PCR analysis of FOA resistant colony for marker adjacent to RTS1	DUP-DEL or mutation in ura4
1	50	275	327	32	237.818	23.2727	214.545		1000	428	15.5636	hyg	hyg	DUP-DEL
2	50	194	344	8	354.639	8.24742	346.392		1000	212	10.9278	hyg	hyg	DUP-DEL
3	50	329	544	104	330.699	63.2219	267.477		1000	168	5.10638	hyg	hyg	DUP-DEL
4	50	390	ND	ND	ND	ND	ND		1000	345	8.84615	hyg	hyg	DUP-DEL
5	50	252	222	10	176.19	7.93651	168.254		1000	140	5.55556	hyg	hyg	DUP-DEL
6	50	306	189	19	123.529	12.4183	111.111		1000	286	9.34641	hyg	no band	ND
7	50	169	115	17	136.095	20.1183	115.976		1000	120	7.10059	hyg	hyg	DUP-DEL
8	50	292	181	12	123.973	8.21918	115.753		1000	131	4.4863	hyg	hyg	DUP-DEL
9	50	329	201	21	122.188	12.766	109.422		1000	300	9.11854	hyg	hyg	DUP-DEL
10	50	330	326	15	197.576	9.09091	188.485		1000	696	21.0909	hyg	hyg	DUP-DEL
11	50	212	140	9	132.075	8.49057	123.585		1000	145	6.83962	hyg	hyg	DUP-DEL
12	50	200	177	10	177	10	167		1000	191	9.55	hyg	hyg	DUP-DEL
13	50	210	235	10	223.81	9.52381	214.286		1000	232	11.0476	hyg	hyg	DUP-DEL
14	50	204	218	24	213.725	23.5294	190.196		1000	109	5.34314	hyg	hyg	DUP-DEL
15	50	161	443	9	550.311	11.1801	539.13		1000	148	9.19255	hyg	hyg	DUP-DEL
16	50	178	124	10	139.326	11.236	128.09		1000	143	8.03371	hyg	hyg	DUP-DEL
17	50	181	170	7	187.845	7.73481	180.11		1000	170	9.39227	hyg	hyg	DUP-DEL
18	50	199	172	7	172.864	7.03518	165.829		1000	169	8.49246	hyg	hyg	DUP-DEL
19	50	198	157	12	158.586	12.1212	146.465		1000	144	7.27273	hyg	hyg	DUP-DEL
20	50	160	184	12	230	15	215		1000	187	11.6875	hyg	no band	ND
21	100	258	728	49	282.171	18.9922	263.178		1000	288	11.1628	hyg	hyg	DUP-DEL
22	100	421	1165	96	276.722	22.8029	253.919		1000	519	12.3278	hyg	hyg	DUP-DEL
23	100	335	885	57	264.179	17.0149	247.164		1000	387	11.5522	hyg	hyg	DUP-DEL
24	100	368	1204	57	327.174	15.4891	311.685		1000	454	12.337	hyg	hyg	DUP-DEL
25	100	321	959	72	298.754	22.4299	276.324		1000	303	9.43925	hyg	hyg	DUP-DEL
26	100	434	1397	93	321.889	21.4286	300.461		1000	483	11.129	hyg	hyg	DUP-DEL
27	100	361	757	100	209.695	27.7008	181.994		1000	519	14.3767	hyg	hyg	DUP-DEL
28	100	430	1712	142	398.14	33.0233	365.116		1000	492	11.4419	hyg	hyg	DUP-DEL
29	100	308	731	75	237.338	24.3506	212.987		1000	1138	36.9481	no band	no band	ND
30	100	472	910	49	192.797	10.3814	182.415		1000	500	10.5932	hyg	hyg	DUP-DEL
31	100	377	634	114	168.17	30.2387	137.931		1000	423	11.2202	hyg	no band	ND
32	100	493	1789	1789	362.88	362.88	0		1000	476	9.65517	hyg	hyg	DUP-DEL
33	100	397	1060	73	267.003	18.3879	248.615		1000	308	7.75819	hyg	hyg	DUP-DEL
34	100	387	ND	ND	ND	ND	ND		1000	1085	28.0362	hyg	hyg	DUP-DEL
35	100	467	823	134	176.231	28.6938	147.537		1000	588	12.591	hyg	no band	ND
36	100	431	679	151	157.541	35.0348	122.506		1000	343	7.95824	hyg	hyg	DUP-DEL
37	100	404	858	111	212.376	27.4752	184.901		1000	656	16.2376	no band	hyg	ND
38	100	375	777	48	207.2	12.8	194.4		1000	483	12.88	hyg	hyg	DUP-DEL
39	100	480	865	110	180.208	22.9167	157.292		1000	840	17.5	hyg	hyg	DUP-DEL
40	100	427	667	59	156.206	13.8173	142.389		1000	305	7.14286	hyg	hyg	DUP-DEL
				MEAN	228.551	27.5527	200.998			MEAN	11.407	Number of colonies analysed		40
				SD	90.7685	56.9006	92.3536			SD	6.05434	Number of DUP-DELs		34
				MEDIAN	208.448	16.252	183.658			MEDIAN	10.1242	Number of ura4 mutations		0
				95% CI	176.2 - 237.8	12.12 - 22.80	157.3 - 214.5			95% CI	9.119 - 11.44	ND		6
MCW9710
Colony	YES/LA relative dilution factor for YE-ade+gua plating	Number of colonies on YES/LA	Number of colonies on YE-ade+gua	Number of colonies on EMMG-his-ade	Frequency of Ade+ recombinants (x10-4)	Frequency of Ade+ His+ recombinants (x10-4)	Frequency of Ade+ His- recombinants (x10-4)		YES/LA relative dilution factor for FOA plating	Number of colonies on YES+FOA	Frequency of FOA resistant colonies (x10-4)	PCR analysis of FOA resistant colony for marker at 11.4 kb reporter site	PCR analysis of FOA resistant colony for marker adjacent to RTS1	DUP-DEL or mutation in ura4
1	1000	70	53	10	7.57143	1.42857	6.14286		20000	0	0
2	1000	84	59	26	7.02381	3.09524	3.92857		20000	19	0.113095	ura4	no band	ND
3	1000	120	93	29	7.75	2.41667	5.33333		20000	9	0.0375	ura4	hyg	ura4 mutation
4	1000	67	44	8	6.56716	1.19403	5.37313		20000	1	0.00746269	ura4	hyg	ura4 mutation
5	1000	64	50	4	7.8125	0.625	7.1875		20000	5	0.0390625	ura4	hyg	ura4 mutation
6	1000	92	66	6	7.17391	0.652174	6.52174		20000	6	0.0326087	hyg	hyg	DUP-DEL
7	1000	69	47	12	6.81159	1.73913	5.07246		20000	10	0.0724638	hyg	hyg	DUP-DEL
8	1000	66	59	9	8.93939	1.36364	7.57576		20000	5	0.0378788	hyg	hyg	DUP-DEL
9	1000	65	55	3	8.46154	0.461538	8		20000	87	0.669231	ura4	hyg	ura4 mutation
10	1000	48	37	6	7.70833	1.25	6.45833		20000	5	0.0520833	ura4	hyg	ura4 mutation
11	1000	124	108	47	8.70968	3.79032	4.91935		20000	14	0.0564516	no band	hyg	ND
12	1000	77	41	16	5.32468	2.07792	3.24675		20000	1	0.00649351	hyg	hyg	DUP-DEL
13	1000	91	70	17	7.69231	1.86813	5.82418		20000	0	0
14	1000	71	93	6	13.0986	0.84507	12.2535		20000	74	0.521127	no band	hyg	ND
15	1000	68	72	29	10.5882	4.26471	6.32353		20000	15	0.110294	hyg	hyg	DUP-DEL
16	1000	113	259	11	22.9204	0.973451	21.9469		20000	0	0
17	1000	102	57	8	5.58824	0.784314	4.80392		20000	1	0.00490196	ura4	hyg	ura4 mutation
18	1000	70	95	8	13.5714	1.14286	12.4286		20000	3	0.0214286	ura4	hyg	ura4 mutation
19	1000	83	71	12	8.55422	1.44578	7.10843		20000	29	0.174699	hyg	hyg	DUP-DEL
20	1000	66	35	12	5.30303	1.81818	3.48485		20000	2	0.0151515	hyg	no band	ND
				MEAN	8.85852	1.66184	7.19669			MEAN	0.0985966	Number of colonies analysed		17
				SD	3.96914	1.03796	4.21993			SD	0.177391	Number of DUP-DELs		6
				MEDIAN	7.72917	1.3961	6.23319			MEDIAN	0.0376894	Number of ura4 mutations		7
				95% CI	7.024 - 8.710	0.9735 - 1.868	5.072 - 7.188			95% CI	0.007463 - 0.07246	ND		4
MCW9709
Colony	YES/LA relative dilution factor for YE-ade+gua plating	Number of colonies on YES/LA	Number of colonies on YE-ade+gua	Number of colonies on EMMG-his-ade	Frequency of Ade+ recombinants (x10-4)	Frequency of Ade+ His+ recombinants (x10-4)	Frequency of Ade+ His- recombinants (x10-4)		YES/LA relative dilution factor for FOA plating	Number of colonies on YES+FOA	Frequency of FOA resistant colonies (x10-4)	PCR analysis of FOA resistant colony for marker at 11.4 kb reporter site	PCR analysis of FOA resistant colony for marker adjacent to RTS1	DUP-DEL or mutation in ura4
1	50	238	255	14	214.286	11.7647	202.521		5000	901	7.57143	hyg	hyg	DUP-DEL
2	50	305	271	70	177.705	45.9016	131.803		5000	211	1.38361	hyg	hyg	DUP-DEL
3	50	255	268	45	210.196	35.2941	174.902		5000	935	7.33333	hyg	hyg	DUP-DEL
4	50	266	168	16	126.316	12.0301	114.286		5000	260	1.95489	hyg	hyg	DUP-DEL
5	50	136	189	16	277.941	23.5294	254.412		5000	383	5.63235	hyg	hyg	DUP-DEL
6	50	157	410	28	522.293	35.6688	486.624		5000	557	7.09554	hyg	hyg	DUP-DEL
7	100	420	375	43	89.2857	10.2381	79.0476		10000	345	0.821429	hyg	no band	ND
8	100	257	675	17	262.646	6.61479	256.031		10000	230	0.894942	hyg	hyg	DUP-DEL
9	50	244	ND	ND	ND	ND	ND		5000	166	1.36066	hyg	hyg	DUP-DEL
10	50	211	211	11	200	10.4265	189.573		5000	251	2.37915	hyg	hyg	DUP-DEL
11	50	237	271	17	228.692	14.346	214.346		5000	505	4.2616	no band	no band	ND
12	50	62	105	15	338.71	48.3871	290.323		2000	35	2.82258	hyg	hyg	DUP-DEL
13	50	62	ND	ND	ND	ND	ND		2000	36	2.90323	hyg	no band	ND
14	50	67	82	21	244.776	62.6866	182.09		2000	18	1.34328	hyg	hyg	DUP-DEL
15	50	71	221	13	622.535	36.6197	585.915		2000	15	1.05634	hyg	hyg	DUP-DEL
16	50	49	85	2	346.939	8.16327	338.776		2000	20	2.04082	hyg	hyg	DUP-DEL
17	50	124	50	5	80.6452	8.06452	72.5806		2000	72	2.90323	hyg	hyg	DUP-DEL
18	50	89	86	8	193.258	17.9775	175.281		2000	72	4.04494	hyg	hyg	DUP-DEL
19	50	107	100	4	186.916	7.47664	179.439		2000	60	2.80374	hyg	hyg	DUP-DEL
20	50	65	92	6	283.077	18.4615	264.615		2000	24	1.84615	hyg	hyg	DUP-DEL
21	50	84	88	4	209.524	9.52381	200		2000	20	1.19048	hyg	hyg	DUP-DEL
22	50	83	226	11	544.578	26.506	518.072		2000	16	0.963855	hyg	hyg	DUP-DEL
23	50	80	100	17	250	42.5	207.5		2000	45	2.8125	hyg	hyg	DUP-DEL
24	50	102	107	4	209.804	7.84314	201.961		2000	111	5.44118	hyg	hyg	DUP-DEL
25	50	94	98	9	208.511	19.1489	189.362		2000	16	0.851064	hyg	hyg	DUP-DEL
26	50	121	86	11	142.149	18.1818	123.967		2000	67	2.7686	hyg	no band	ND
				MEAN	257.116	22.3898	234.726			MEAN	2.94157	Number of colonies analysed		26
				SD	135.53	15.7636	130.572			SD	2.08689	Number of DUP-DELs		22
				MEDIAN	212.241	18.0797	200.98			MEDIAN	2.57387	Number of ura4 mutations		0
				95% CI	193.3 - 277.9	10.24 - 35.29	175.3 - 256.0			95% CI	1.361 - 2.903	ND		4

## Sheet: Fig. 6a, 6b
MCW9374
Colony	YES/LA relative dilution factor for YE-ade+gua plating	Number of colonies on YES/LA	Number of colonies on YE-ade+gua	Number of colonies on EMMG-his-ade	Frequency of Ade+ recombinants (x10-4)	Frequency of Ade+ His+ recombinants (x10-4)	Frequency of Ade+ His- recombinants (x10-4)		YES/LA relative dilution factor for FOA plating	Number of colonies on YES+FOA	Frequency of FOA resistant colonies (x10-4)	PCR analysis of FOA resistant colony for marker at 11.4 kb reporter site	PCR analysis of FOA resistant colony for marker adjacent to RTS1	DUP-DEL or mutation in ura4
1	1000	252	152	66	6.03175	2.61905	3.4127		10000	10	0.0396825	hyg	hyg	DUP-DEL
2	1000	247	75	24	3.03644	0.97166	2.06478		10000	4	0.0161943	hyg	hyg	DUP-DEL
3	1000	283	144	22	5.08834	0.777385	4.31095		10000	2	0.00706714	hyg	no band	ND
4	1000	211	88	51	4.17062	2.41706	1.75355		10000	3	0.014218	hyg	no band	ND
5	1000	272	108	39	3.97059	1.43382	2.53676		10000	2	0.00735294	hyg	no band	ND
6	1000	276	63	19	2.28261	0.688406	1.5942		2000	18	0.326087	hyg	no band	ND
7	1000	320	82	36	2.5625	1.125	1.4375		2000	0	0
8	1000	265	90	30	3.39623	1.13208	2.26415		2000	12	0.226415	hyg	no band	ND
9	1000	211	77	22	3.64929	1.04265	2.60664		20000	0	0
10	1000	274	240	187	8.75912	6.82482	1.93431		20000	0	0
11	1000	258	ND	ND	ND	ND	ND		20000	29	0.0562016	hyg	hyg	DUP-DEL
12	1000	145	47	9	3.24138	0.62069	2.62069		20000	0	0
13	1000	131	39	5	2.9771	0.381679	2.59542		20000	0	0
14	1000	198	ND	ND	ND	ND	ND		20000	2	0.00505051	no band	hyg	ND
15	1000	246	ND	ND	ND	ND	ND		20000	34	0.0691057	no band	hyg	ND
16	1000	196	55	17	2.80612	0.867347	1.93878		20000	2	0.00510204	hyg	hyg	DUP-DEL
17	1000	274	119	28	4.34307	1.0219	3.32117		20000	0	0
18	1000	232	47	17	2.02586	0.732759	1.2931		20000	7	0.0150862	hyg	hyg	DUP-DEL
19	1000	190	58	22	3.05263	1.15789	1.89474		20000	0	0
20	1000	226	51	17	2.25664	0.752212	1.50442		20000	0	0
21	1000	127	149	113	11.7323	8.89764	2.83465		20000	9	0.0354331	ura4	hyg	ura4 mutation
22	1000	41	24	7	5.85366	1.70732	4.14634		20000	0	0
23	1000	125	33	5	2.64	0.4	2.24		20000	0	0
24	1000	95	21	5	2.21053	0.526316	1.68421		20000	0	0
25	1000	79	ND	ND	ND	ND	ND		20000	0	0
26	1000	58	18	6	3.10345	1.03448	2.06897		20000	0	0
27	1000	175	88	0	5.02857	0	5.02857		20000	4	0.0114286	hyg	hyg	DUP-DEL
28	1000	171	103	0	6.02339	0	6.02339		20000	0	0
29	1000	218	ND	ND	ND	ND	ND		20000	0	0
30	1000	171	79	35	4.61988	2.04678	2.5731		20000	0	0
31	1000	260	72	20	2.76923	0.769231	2		20000	11	0.0211538	hyg	hyg	DUP-DEL
32	1000	304	56	14	1.84211	0.460526	1.38158		20000	11	0.0180921	hyg	hyg	DUP-DEL
33	1000	218	93	19	4.26606	0.87156	3.3945		20000	1	0.00229358	hyg	hyg	DUP-DEL
34	1000	259	108	35	4.16988	1.35135	2.81853		20000	19	0.0366795	hyg	hyg	DUP-DEL
35	1000	151	65	23	4.30464	1.52318	2.78146		20000	0	0
36	1000	125	43	10	3.44	0.8	2.64		20000	0	0
37	1000	130	61	22	4.69231	1.69231	3		20000	0	0
38	1000	157	46	8	2.92994	0.509554	2.42038		20000	0	0
39	1000	263	76	19	2.88973	0.722433	2.1673		20000	49	0.0931559	hyg	hyg	DUP-DEL
40	1000	286	286	30	10	1.04895	8.95105		20000	0	0
41	1000	182	81	16	4.45055	0.879121	3.57143		20000	293	0.804945	hyg	hyg	DUP-DEL
42	1000	168	45	17	2.67857	1.0119	1.66667		20000	63	0.1875	hyg	hyg	DUP-DEL
43	1000	150	148	18	9.86667	1.2	8.66667		20000	0	0
44	1000	142	58	21	4.08451	1.47887	2.60563		20000	0	0
45	1000	169	85	27	5.02959	1.59763	3.43195		20000	1	0.00295858	hyg	hyg	DUP-DEL
46	1000	132	92	35	6.9697	2.65152	4.31818		20000	0	0
47	1000	189	126	34	6.66667	1.79894	4.86772		20000	4	0.010582	hyg	no band	ND
48	1000	345	107	36	3.10145	1.04348	2.05797		20000	0	0
49	1000	283	104	52	3.67491	1.83746	1.83746		20000	27	0.0477032	ura4	hyg	ura4 mutation
50	1000	366	125	34	3.4153	0.928962	2.48634		20000	12	0.0163934	hyg	hyg	DUP-DEL
51	1000	335	297	52	8.86567	1.55224	7.31343		20000	21	0.0313433	hyg	hyg	DUP-DEL
52	1000	288	98	20	3.40278	0.694444	2.70833		20000	26	0.0451389	hyg	hyg	DUP-DEL
53	1000	305	126	41	4.13115	1.34426	2.78689		20000	5	0.00819672	hyg	no band	ND
54	1000	349	128	38	3.66762	1.08883	2.5788		20000	15	0.02149	hyg	hyg	DUP-DEL
55	1000	341	144	31	4.22287	0.909091	3.31378		20000	3	0.00439883	hyg	hyg	DUP-DEL
56	1000	212	146	49	6.88679	2.31132	4.57547		20000	21	0.0495283	hyg	hyg	DUP-DEL
57	1000	288	105	35	3.64583	1.21528	2.43056		20000	65	0.112847	hyg	hyg	DUP-DEL
58	1000	314	158	42	5.03185	1.33758	3.69427		20000	0	0
59	1000	357	164	41	4.59384	1.14846	3.44538		20000	8	0.0112045	hyg	hyg	DUP-DEL
60	1000	240	130	29	5.41667	1.20833	4.20833		20000	15	0.03125	ura4	hyg	ura4 mutation
61	1000	351	124	38	3.53276	1.08262	2.45014		20000	7	0.00997151	hyg	no band	ND
62	1000	323	105	34	3.25077	1.05263	2.19814		20000	0	0
63	1000	116	35	12	3.01724	1.03448	1.98276		20000	11	0.0474138	hyg	hyg	DUP-DEL
64	1000	138	43	12	3.11594	0.869565	2.24638		20000	6	0.0217391	hyg	hyg	DUP-DEL
65	1000	100	63	6	6.3	0.6	5.7		20000	8	0.04	ura4	hyg	ura4 mutation
66	1000	143	47	17	3.28671	1.18881	2.0979		20000	2	0.00699301	hyg	hyg	DUP-DEL
67	1000	87	41	7	4.71264	0.804598	3.90805		20000	4	0.0229885	hyg	hyg	DUP-DEL
				MEAN	4.40621	1.33546	3.07075			MEAN	0.0379162	Number of colonies analysed		40
				SD	2.04413	1.3322	1.5914			SD	0.109713	Number of DUP-DELs		26
				MEDIAN	3.82275	1.04621	2.60053			MEDIAN	0.00706714	Number of ura4 mutations		4
				95% CI	3.396 - 4.343	0.9091 - 1.189	2.264 - 2.835			95% CI	0.000 - 0.01509	ND		10
MCW9235
Colony	YES/LA relative dilution factor for YE-ade+gua plating	Number of colonies on YES/LA	Number of colonies on YE-ade+gua	Number of colonies on EMMG-his-ade	Frequency of Ade+ recombinants (x10-4)	Frequency of Ade+ His+ recombinants (x10-4)	Frequency of Ade+ His- recombinants (x10-4)		YES/LA relative dilution factor for FOA plating	Number of colonies on YES+FOA	Frequency of FOA resistant colonies (x10-4)	PCR analysis of FOA resistant colony for marker at 11.4 kb reporter site	PCR analysis of FOA resistant colony for marker adjacent to RTS1	DUP-DEL or mutation in ura4
1	100	345	776	38	224.928	11.0145	213.913		1000	553	16.029	hyg	hyg	DUP-DEL
2	100	390	503	81	128.974	20.7692	108.205		1000	445	11.4103	hyg	hyg	DUP-DEL
3	100	341	449	73	131.672	21.4076	110.264		1000	444	13.0205	hyg	hyg	DUP-DEL
4	100	345	592	41	171.594	11.8841	159.71		1000	464	13.4493	hyg	hyg	DUP-DEL
5	100	351	395	187	112.536	53.2764	59.2593		1000	509	14.5014	hyg	hyg	DUP-DEL
6	100	415	869	49	209.398	11.8072	197.59		1000	557	13.4217	hyg	hyg	DUP-DEL
7	100	388	717	46	184.794	11.8557	172.938		1000	652	16.8041	hyg	hyg	DUP-DEL
8	100	341	583	38	170.968	11.1437	159.824		1000	515	15.1026	hyg	hyg	DUP-DEL
9	100	383	500	382	130.548	99.7389	30.8094		1000	567	14.8042	hyg	hyg	DUP-DEL
10	100	390	562	35	144.103	8.97436	135.128		1000	363	9.30769	hyg	hyg	DUP-DEL
11	50	226	161	6	142.478	5.30973	137.168		1000	200	8.84956	no band	no band	ND
12	50	221	137	11	123.982	9.95475	114.027		1000	265	11.991	hyg	hyg	DUP-DEL
13	50	280	151	9	107.857	6.42857	101.429		1000	234	8.35714	hyg	hyg	DUP-DEL
14	50	245	366	26	298.776	21.2245	277.551		1000	253	10.3265	hyg	hyg	DUP-DEL
15	50	260	133	11	102.308	8.46154	93.8462		200	40	7.69231	hyg	hyg	DUP-DEL
16	50	258	139	16	107.752	12.4031	95.3488		1000	140	5.42636	hyg	hyg	DUP-DEL
17	50	206	115	9	111.65	8.73786	102.913		1000	136	6.60194	hyg	hyg	DUP-DEL
18	50	216	84	8	77.7778	7.40741	70.3704		1000	468	21.6667	hyg	hyg	DUP-DEL
19	50	249	197	65	158.233	52.2088	106.024		1000	201	8.07229	hyg	hyg	DUP-DEL
20	50	292	107	29	73.2877	19.863	53.4247		1000	207	7.08904	hyg	hyg	DUP-DEL
21	50	165	156	5	189.091	6.06061	183.03		1000	122	7.39394	PCR not performed	PCR not performed	PCR not performed
22	50	169	110	6	130.178	7.10059	123.077		1000	187	11.0651	PCR not performed	PCR not performed	PCR not performed
23	50	207	86	7	83.0918	6.76329	76.3285		1000	132	6.37681	PCR not performed	PCR not performed	PCR not performed
24	50	196	162	7	165.306	7.14286	158.163		1000	115	5.86735	hyg	hyg	DUP-DEL
25	50	325	177	10	108.923	6.15385	102.769		1000	174	5.35385	hyg	hyg	DUP-DEL
26	50	298	171	9	114.765	6.04027	108.725		1000	233	7.81879	hyg	hyg	DUP-DEL
27	50	230	142	14	123.478	12.1739	111.304		1000	181	7.86957	hyg	hyg	DUP-DEL
28	50	228	68	8	59.6491	7.01754	52.6316		1000	136	5.96491	hyg	hyg	DUP-DEL
29	50	171	69	6	80.7018	7.01754	73.6842		1000	195	11.4035	hyg	hyg	DUP-DEL
30	50	152	213	7	280.263	9.21053	271.053		1000	78	5.13158	hyg	hyg	DUP-DEL
31	50	132	74	5	112.121	7.57576	104.545		1000	93	7.04545	hyg	hyg	DUP-DEL
32	50	68	74	3	217.647	8.82353	208.824		1000	44	6.47059	hyg	hyg	DUP-DEL
33	50	158	133	12	168.354	15.1899	153.165		1000	93	5.88608	PCR not performed	PCR not performed	PCR not performed
34	50	122	64	1	104.918	1.63934	103.279		1000	79	6.47541	PCR not performed	PCR not performed	PCR not performed
35	50	173	105	8	121.387	9.24855	112.139		1000	105	6.06936	PCR not performed	PCR not performed	PCR not performed
36	50	127	ND	ND	ND	ND	ND		1000	53	4.17323	hyg	no band	ND
37	50	88	ND	ND	ND	ND	ND		1000	115	13.0682	hyg	no band	ND
38	50	97	ND	ND	ND	ND	ND		1000	102	10.5155	hyg	no band	ND
39	50	93	89	0	191.398	0	191.398		1000	562	60.4301	no band	no band	ND
40	50	164	96	0	117.073	0	117.073		1000	105	6.40244	no band	hyg	ND
41	50	237	182	0	153.586	0	153.586		1000	155	6.54008	hyg	hyg	DUP-DEL
42	50	342	167	11	97.6608	6.43275	91.2281		1000	155	4.53216	hyg	hyg	DUP-DEL
43	50	207	146	6	141.063	5.7971	135.266		1000	465	22.4638	hyg	no band	ND
44	50	141	121	4	171.631	5.67376	165.957		1000	631	44.7518	hyg	no band	ND
45	50	258	291	11	225.581	8.52713	217.054		1000	571	22.1318	hyg	hyg	DUP-DEL
46	50	291	265	18	182.131	12.3711	169.759		1000	1236	42.4742	hyg	hyg	DUP-DEL
47	50	251	522	8	415.936	6.3745	409.562		1000	266	10.5976	hyg	hyg	DUP-DEL
48	50	202	172	14	170.297	13.8614	156.436		1000	198	9.80198	hyg	hyg	DUP-DEL
49	50	235	270	111	229.787	94.4681	135.319		1000	113	4.80851	hyg	hyg	DUP-DEL
50	50	283	242	13	171.025	9.18728	161.837		1000	349	12.3322	hyg	hyg	DUP-DEL
51	50	212	559	6	527.358	5.66038	521.698		1000	258	12.1698	hyg	hyg	DUP-DEL
52	50	258	407	9	315.504	6.97674	308.527		1000	93	3.60465	hyg	hyg	DUP-DEL
53	50	250	207	13	165.6	10.4	155.2		1000	228	9.12	hyg	hyg	DUP-DEL
54	50	430	96	14	44.6512	6.51163	38.1395		1000	206	4.7907	hyg	hyg	DUP-DEL
55	50	235	199	17	169.362	14.4681	154.894		1000	127	5.40426	hyg	no band	ND
56	50	174	139	0	159.77	0	159.77		1000	66	3.7931	hyg	hyg	DUP-DEL
57	50	198	167	31	168.687	31.3131	137.374		1000	130	6.56566	hyg	hyg	DUP-DEL
58	50	195	187	10	191.795	10.2564	181.538		1000	193	9.89744	hyg	hyg	DUP-DEL
59	50	171	161	13	188.304	15.2047	173.099		1000	127	7.4269	hyg	hyg	DUP-DEL
60	50	268	318	17	237.313	12.6866	224.627		1000	273	10.1866	hyg	hyg	DUP-DEL
61	50	301	411	24	273.09	15.9468	257.143		1000	323	10.7309	no band	hyg	ND
62	50	262	332	22	253.435	16.7939	236.641		1000	762	29.084	no band	hyg	ND
63	50	263	229	13	174.144	9.88593	164.259		1000	255	9.69582	hyg	no band	ND
64	50	252	162	10	128.571	7.93651	120.635		1000	221	8.76984	hyg	no band	ND
65	50	330	213	10	129.091	6.06061	123.03		1000	353	10.697	hyg	no band	ND
66	50	319	383	26	240.125	16.3009	223.824		1000	382	11.9749	hyg	hyg	DUP-DEL
67	50	255	251	17	196.863	13.3333	183.529		1000	480	18.8235	hyg	hyg	DUP-DEL
68	50	280	354	18	252.857	12.8571	240		1000	407	14.5357	hyg	hyg	DUP-DEL
69	50	328	282	24	171.951	14.6341	157.317		1000	315	9.60366	hyg	hyg	DUP-DEL
70	50	398	405	39	203.518	19.598	183.92		1000	357	8.96985	hyg	hyg	DUP-DEL
71	50	338	310	27	183.432	15.9763	167.456		1000	342	10.1183	hyg	hyg	DUP-DEL
72	50	348	338	22	194.253	12.6437	181.609		1000	646	18.5632	hyg	no band	ND
73	50	345	ND	ND	ND	ND	ND		1000	547	15.8551	hyg	no band	ND
74	50	356	506	31	284.27	17.4157	266.854		1000	381	10.7022	hyg	no band	ND
75	50	290	ND	ND	ND	ND	ND		1000	477	16.4483	hyg	hyg	DUP-DEL
76	50	289	424	57	293.426	39.4464	253.979		1000	422	14.6021	hyg	hyg	DUP-DEL
77	50	271	427	15	315.129	11.0701	304.059		1000	287	10.5904	hyg	hyg	DUP-DEL
78	50	274	312	15	227.737	10.9489	216.788		1000	252	9.19708	hyg	hyg	DUP-DEL
79	50	290	501	19	345.517	13.1034	332.414		1000	591	20.3793	hyg	hyg	DUP-DEL
80	50	296	311	14	210.135	9.45946	200.676		1000	1000	33.7838	hyg	hyg	DUP-DEL
81	50	300	329	18	219.333	12	207.333		1000	247	8.23333	hyg	hyg	DUP-DEL
82	50	267	292	14	218.727	10.4869	208.24		1000	495	18.5393	hyg	hyg	DUP-DEL
83	50	215	242	10	225.116	9.30233	215.814		1000	179	8.32558	hyg	hyg	DUP-DEL
84	50	229	274	13	239.301	11.3537	227.948		1000	181	7.90393	hyg	hyg	DUP-DEL
85	50	311	456	21	293.248	13.5048	279.743		1000	331	10.6431	hyg	hyg	DUP-DEL
86	50	313	353	19	225.559	12.1406	213.419		1000	283	9.04153	hyg	hyg	DUP-DEL
87	50	297	ND	ND	ND	ND	ND		1000	323	10.8754	PCR not performed	PCR not performed	PCR not performed
88	50	273	405	28	296.703	20.5128	276.19		1000	244	8.93773	PCR not performed	PCR not performed	PCR not performed
89	50	327	499	33	305.199	20.1835	285.015		1000	266	8.13456	PCR not performed	PCR not performed	PCR not performed
90	100	134	228	11	170.149	8.20896	161.94		1000	1576	117.612	hyg	hyg	DUP-DEL
91	100	131	211	20	161.069	15.2672	145.802		1000	521	39.771	hyg	hyg	DUP-DEL
92	100	91	240	8	263.736	8.79121	254.945		1000	185	20.3297	hyg	hyg	DUP-DEL
93	100	175	524	14	299.429	8	291.429		1000	257	14.6857	hyg	hyg	DUP-DEL
94	100	153	301	20	196.732	13.0719	183.66		1000	509	33.268	hyg	hyg	DUP-DEL
95	100	173	228	33	131.792	19.0751	112.717		1000	206	11.9075	PCR not performed	PCR not performed	PCR not performed
96	100	234	362	28	154.701	11.9658	142.735		1000	305	13.0342	PCR not performed	PCR not performed	PCR not performed
97	100	268	220	26	82.0896	9.70149	72.3881		1000	317	11.8284	PCR not performed	PCR not performed	PCR not performed
98	100	327	385	59	117.737	18.0428	99.6942		1000	462	14.1284	PCR not performed	PCR not performed	PCR not performed
99	100	213	173	24	81.2207	11.2676	69.9531		1000	284	13.3333	PCR not performed	PCR not performed	PCR not performed
				MEAN	184.606	14.016	170.59			MEAN	13.7551	Number of colonies analysed		85
				SD	80.0063	15.0357	80.8512			SD	13.9751	Number of DUP-DELs		68
				MEDIAN	171.025	11.0145	159.77			MEDIAN	10.5155	Number of ura4 mutations		0
				95% CI	159.8 - 191.4	9.249 - 12.14	142.7 - 181.5			95% CI	9.120 - 11.41	ND		17
MCW9555
Colony	YES/LA relative dilution factor for YE-ade+gua plating	Number of colonies on YES/LA	Number of colonies on YE-ade+gua	Number of colonies on EMMG-his-ade	Frequency of Ade+ recombinants (x10-4)	Frequency of Ade+ His+ recombinants (x10-4)	Frequency of Ade+ His- recombinants (x10-4)		YES/LA relative dilution factor for FOA plating	Number of colonies on YES+FOA	Frequency of FOA resistant colonies (x10-4)	PCR analysis of FOA resistant colony for marker at 11.4 kb reporter site	PCR analysis of FOA resistant colony for marker adjacent to RTS1	DUP-DEL or mutation in ura4
1	1000	194	103	29	5.30928	1.49485	3.81443		20000	34	0.0876289	hyg	no band	ND
2	1000	127	31	12	2.44094	0.944882	1.49606		20000	112	0.440945	ura4	no band	ND
3	1000	205	80	37	3.90244	1.80488	2.09756		20000	17	0.0414634	ura4	no band	ND
4	1000	216	69	33	3.19444	1.52778	1.66667		20000	21	0.0486111	hyg	no band	ND
5	1000	189	99	34	5.2381	1.79894	3.43915		20000	44	0.116402	hyg	hyg	DUP-DEL
6	1000	232	88	54	3.7931	2.32759	1.46552		20000	29	0.0625	hyg	no band	ND
7	1000	165	61	33	3.69697	2	1.69697		20000	42	0.127273	hyg	no band	ND
8	1000	209	ND	ND	ND	ND	ND		20000	76	0.181818	hyg	no band	ND
9	1000	210	85	42	4.04762	2	2.04762		20000	35	0.0833333	hyg	no band	ND
10	1000	154	94	31	6.1039	2.01299	4.09091		20000	28	0.0909091	hyg	no band	ND
11	1000	392	290	15	7.39796	0.382653	7.01531		20000	173	0.220663	ura4	no band	ND
12	1000	279	166	73	5.94982	2.61649	3.33333		20000	157	0.281362	hyg	no band	ND
13	1000	183	172	24	9.39891	1.31148	8.08743		20000	181	0.494536	ura4	hyg	ura4 mutation
14	1000	233	155	55	6.65236	2.36052	4.29185		20000	415	0.890558	hyg	hyg	DUP-DEL
15	1000	164	101	35	6.15854	2.13415	4.02439		20000	162	0.493902	ura4	hyg	ura4 mutation
16	1000	256	195	55	7.61719	2.14844	5.46875		20000	90	0.175781	ura4	hyg	ura4 mutation
17	1000	184	145	56	7.88043	3.04348	4.83696		20000	554	1.50543	hyg	hyg	DUP-DEL
18	1000	284	288	118	10.1408	4.15493	5.98592		20000	877	1.54401	no band	no band	ND
19	1000	316	176	35	5.56962	1.10759	4.46203		20000	115	0.181962	ura4	hyg	ura4 mutation
20	1000	249	200	115	8.03213	4.61847	3.41365		20000	230	0.461847	hyg	hyg	DUP-DEL
21	1000	295	166	69	5.62712	2.33898	3.28814		20000	45	0.0762712	ura4	hyg	ura4 mutation
22	1000	222	119	49	5.36036	2.20721	3.15315		20000	75	0.168919	hyg	hyg	DUP-DEL
				MEAN	5.88153	2.11125	3.77028			MEAN	0.353461	Number of colonies analysed		22
				SD	2.0226	0.966971	1.80325			SD	0.431552	Number of DUP-DELs		5
				MEDIAN	5.62712	2.01299	3.43915			MEDIAN	0.1788	Number of ura4 mutations		5
				95% CI	4.048 - 7.398	1.528 - 2.339	2.098 - 4.462			95% CI	0.08763 - 0.4618	ND		12
MCW9557
Colony	YES/LA relative dilution factor for YE-ade+gua plating	Number of colonies on YES/LA	Number of colonies on YE-ade+gua	Number of colonies on EMMG-his-ade	Frequency of Ade+ recombinants (x10-4)	Frequency of Ade+ His+ recombinants (x10-4)	Frequency of Ade+ His- recombinants (x10-4)		YES/LA relative dilution factor for FOA plating	Number of colonies on YES+FOA	Frequency of FOA resistant colonies (x10-4)	PCR analysis of FOA resistant colony for marker at 11.4 kb reporter site	PCR analysis of FOA resistant colony for marker adjacent to RTS1	DUP-DEL or mutation in ura4
1	50	172	204	29	237.209	33.7209	203.488		100	96	55.814	hyg	hyg	DUP-DEL
2	50	167	171	40	204.79	47.9042	156.886		100	113	67.6647	hyg	hyg	DUP-DEL
3	50	129	233	15	361.24	23.2558	337.984		100	101	78.2946	hyg	hyg	DUP-DEL
4	50	143	169	29	236.364	40.5594	195.804		100	1131	790.909	hyg	hyg	DUP-DEL
5	50	153	285	72	372.549	94.1176	278.431		100	102	66.6667	hyg	hyg	DUP-DEL
6	50	299	250	29	167.224	19.398	147.826		100	95	31.7726	hyg	hyg	DUP-DEL
7	50	125	161	22	257.6	35.2	222.4		100	69	55.2	hyg	no band	ND
8	50	172	608	37	706.977	43.0233	663.953		100	91	52.907	hyg	no band	ND
9	50	143	241	32	337.063	44.7552	292.308		100	86	60.1399	hyg	no band	ND
10	50	212	ND	ND	ND	ND	ND		100	177	83.4906	hyg	no band	ND
11	100	223	472	101	211.659	45.2915	166.368		1000	680	30.4933	hyg	no band	ND
12	100	290	1200	65	413.793	22.4138	391.379		1000	2000	68.9655	hyg	no band	ND
13	50	143	518	19	724.476	26.5734	697.902		100	87	60.8392	hyg	hyg	DUP-DEL
14	50	162	224	18	276.543	22.2222	254.321		100	233	143.827	hyg	hyg	DUP-DEL
15	50	176	166	16	188.636	18.1818	170.455		100	55	31.25	ura4	hyg	ura4 mutation
16	50	175	165	33	188.571	37.7143	150.857		100	34	19.4286	hyg	hyg	DUP-DEL
17	50	180	166	25	184.444	27.7778	156.667		100	66	36.6667	hyg	hyg	DUP-DEL
18	50	256	395	48	308.594	37.5	271.094		100	281	109.766	hyg	hyg	DUP-DEL
19	50	234	308	24	263.248	20.5128	242.735		100	122	52.1368	hyg	hyg	DUP-DEL
20	50	240	275	32	229.167	26.6667	202.5		100	135	56.25	hyg	hyg	DUP-DEL
21	50	264	319	44	241.667	33.3333	208.333		100	227	85.9848	hyg	hyg	DUP-DEL
22	50	295	502	32	340.339	21.6949	318.644		100	126	42.7119	hyg	hyg	DUP-DEL
				MEAN	307.245	34.3722	272.873			MEAN	94.599	Number of colonies analysed		22
				SD	152.073	16.6328	151.223			SD	158.007	Number of DUP-DELs		15
				MEDIAN	257.6	33.3333	222.4			MEDIAN	58.1949	Number of ura4 mutations		1
				95% CI	211.7 - 340.3	22.41 - 40.56	170.5 - 292.3			95% CI	42.71 - 78.29	ND		6
MCW10289
Colony	YES/LA relative dilution factor for YE-ade+gua plating	Number of colonies on YES/LA	Number of colonies on YE-ade+gua	Number of colonies on EMMG-his-ade	Frequency of Ade+ recombinants (x10-4)	Frequency of Ade+ His+ recombinants (x10-4)	Frequency of Ade+ His- recombinants (x10-4)		YES/LA relative dilution factor for FOA plating	Number of colonies on YES+FOA	Frequency of FOA resistant colonies (x10-4)	PCR analysis of FOA resistant colony for marker at 11.4 kb reporter site	PCR analysis of FOA resistant colony for marker adjacent to RTS1	DUP-DEL or mutation in ura4
1	1000	180	221	150	12.2778	8.33333	3.94444		40000	326	0.452778	hyg	hyg	DUP-DEL
2	1000	231	88	60	3.80952	2.5974	1.21212		40000	530	0.573593	hyg	no band	ND
3	1000	133	43	32	3.23308	2.40602	0.827068		40000	829	1.55827	hyg	no band	ND
4	1000	133	63	51	4.73684	3.83459	0.902256		40000	50	0.093985	hyg	hyg	DUP-DEL
5	1000	155	31	24	2	1.54839	0.451613		40000	68	0.109677	hyg	hyg	DUP-DEL
6	1000	234	155	81	6.62393	3.46154	3.16239		40000	236	0.252137	hyg	hyg	DUP-DEL
7	1000	169	136	68	8.04734	4.02367	4.02367		40000	138	0.204142	ura4	hyg	ura4 mutation
8	1000	169	126	57	7.45562	3.37278	4.08284		40000	151	0.223373	hyg	hyg	DUP-DEL
9	1000	164	184	150	11.2195	9.14634	2.07317		40000	100	0.152439	hyg	hyg	DUP-DEL
10	1000	205	218	171	10.6341	8.34146	2.29268		40000	21	0.0256098	hyg	hyg	DUP-DEL
11	1000	122	48	12	3.93443	0.983607	2.95082		40000	36	0.0737705	hyg	hyg	DUP-DEL
12	1000	150	75	49	5	3.26667	1.73333		40000	3431	5.71833	hyg	hyg	DUP-DEL
13	1000	209	96	53	4.5933	2.53589	2.05742		40000	113	0.135167	hyg	hyg	DUP-DEL
14	1000	295	184	63	6.23729	2.13559	4.10169		40000	60	0.0508475	hyg	hyg	DUP-DEL
15	1000	370	206	78	5.56757	2.10811	3.45946		40000	993	0.670946	ura4	hyg	ura4 mutation
				MEAN	6.35802	3.87303	2.485			MEAN	0.686338	Number of colonies analysed		15
				SD	3.05245	2.59029	1.28877			SD	1.44598	Number of DUP-DELs		11
				MEDIAN	5.56757	3.26667	2.29268			MEDIAN	0.204142	Number of ura4 mutations		2
				95% CI	3.934 - 8.047	2.136 - 4.024	1.212 - 3.944			95% CI	0.09398 - 0.5736	ND		2
MCW10287
Colony	YES/LA relative dilution factor for YE-ade+gua plating	Number of colonies on YES/LA	Number of colonies on YE-ade+gua	Number of colonies on EMMG-his-ade	Frequency of Ade+ recombinants (x10-4)	Frequency of Ade+ His+ recombinants (x10-4)	Frequency of Ade+ His- recombinants (x10-4)		YES/LA relative dilution factor for FOA plating	Number of colonies on YES+FOA	Frequency of FOA resistant colonies (x10-4)	PCR analysis of FOA resistant colony for marker at 11.4 kb reporter site	PCR analysis of FOA resistant colony for marker adjacent to RTS1	DUP-DEL or mutation in ura4
1	100	310	288	109	92.9032	35.1613	57.7419		100	110	35.4839	PCR not performed	PCR not performed	PCR not performed
2	100	206	233	55	113.107	26.699	86.4078		100	48	23.301	PCR not performed	PCR not performed	PCR not performed
3	100	206	457	74	221.845	35.9223	185.922		100	81	39.3204	PCR not performed	PCR not performed	PCR not performed
4	100	348	307	100	88.2184	28.7356	59.4828		100	215	61.7816	PCR not performed	PCR not performed	PCR not performed
5	100	253	283	71	111.858	28.0632	83.7945		100	85	33.5968	PCR not performed	PCR not performed	PCR not performed
6	100	289	247	192	85.4671	66.436	19.0311		100	58	20.0692	PCR not performed	PCR not performed	PCR not performed
7	100	93	418	388	449.462	417.204	32.2581		100	139	149.462	PCR not performed	PCR not performed	PCR not performed
8	100	65	310	279	476.923	429.231	47.6923		100	46	70.7692	PCR not performed	PCR not performed	PCR not performed
9	100	59	260	232	440.678	393.22	47.4576		100	140	237.288	PCR not performed	PCR not performed	PCR not performed
10	100	211	538	75	254.976	35.545	219.431		100	205	97.1564	PCR not performed	PCR not performed	PCR not performed
11	100	172	440	120	255.814	69.7674	186.047		100	218	126.744	PCR not performed	PCR not performed	PCR not performed
12	100	185	907	127	490.27	68.6486	421.622		100	370	200	PCR not performed	PCR not performed	PCR not performed
13	100	205	726	78	354.146	38.0488	316.098		100	468	228.293	hyg	hyg	DUP-DEL
14	100	178	637	64	357.865	35.9551	321.91		100	103	57.8652	hyg	hyg	DUP-DEL
15	100	159	781	69	491.195	43.3962	447.799		100	275	172.956	hyg	hyg	DUP-DEL
16	100	277	738	150	266.426	54.1516	212.274		100	553	199.639	hyg	hyg	DUP-DEL
17	100	78	113	8	144.872	10.2564	134.615		100	126	161.538	hyg	hyg	DUP-DEL
18	100	56	116	12	207.143	21.4286	185.714		100	101	180.357	hyg	hyg	DUP-DEL
19	100	149	432	31	289.933	20.8054	269.128		100	39	26.1745	hyg	hyg	DUP-DEL
20	100	169	881	47	521.302	27.8107	493.491		100	125	73.9645	hyg	hyg	DUP-DEL
21	100	92	155	13	168.478	14.1304	154.348		100	36	39.1304	hyg	hyg	DUP-DEL
22	100	83	558	19	672.289	22.8916	649.398		100	28	33.7349	hyg	hyg	DUP-DEL
23	100	60	90	19	150	31.6667	118.333		100	24	40	hyg	hyg	DUP-DEL
24	100	135	341	26	252.593	19.2593	233.333		100	72	53.3333	hyg	hyg	DUP-DEL
25	100	125	188	31	150.4	24.8	125.6		100	51	40.8	hyg	hyg	DUP-DEL
26	100	59	116	12	196.61	20.339	176.271		100	9	15.2542	hyg	hyg	DUP-DEL
27	100	152	185	55	121.711	36.1842	85.5263		100	69	45.3947	hyg	hyg	DUP-DEL
28	100	119	235	54	197.479	45.3782	152.101		100	69	57.9832	hyg	hyg	DUP-DEL
				MEAN	272.284	75.0406	197.244			MEAN	90.0497	Number of colonies analysed		16
				SD	159.169	120.367	154.204			SD	70.7763	Number of DUP-DELs		16
				MEDIAN	237.219	35.3532	165.31			MEDIAN	57.9242	Number of ura4 mutations		0
				95% CI	39.32 - 126.7	26.70 - 43.30	86.41 - 219.4			95% CI	39.32 - 126.7	ND		0
MCW9666
Colony	YES/LA relative dilution factor for YE-ade+gua plating	Number of colonies on YES/LA	Number of colonies on YE-ade+gua	Number of colonies on EMMG-his-ade	Frequency of Ade+ recombinants (x10-4)	Frequency of Ade+ His+ recombinants (x10-4)	Frequency of Ade+ His- recombinants (x10-4)		YES/LA relative dilution factor for FOA plating	Number of colonies on YES+FOA	Frequency of FOA resistant colonies (x10-4)	PCR analysis of FOA resistant colony for marker at 11.4 kb reporter site	PCR analysis of FOA resistant colony for marker adjacent to RTS1	DUP-DEL or mutation in ura4
1	1000	315	131	29	4.15873	0.920635	3.2381		20000	78	0.12381	hyg	hyg	DUP-DEL
2	1000	223	133	33	5.96413	1.47982	4.4843		20000	0	0
3	1000	155	84	24	5.41935	1.54839	3.87097		20000	7	0.0225806	hyg	no band	ND
4	1000	151	132	25	8.74172	1.65563	7.08609		20000	1	0.00331126	hyg	no band	ND
5	1000	202	63	19	3.11881	0.940594	2.17822		20000	0	0
6	1000	212	158	59	7.45283	2.78302	4.66981		20000	27	0.0636792	hyg	hyg	DUP-DEL
7	1000	212	98	40	4.62264	1.88679	2.73585		20000	0	0
8	1000	173	97	24	5.60694	1.38728	4.21965		20000	5	0.0144509	hyg	no band	ND
9	1000	188	84	37	4.46809	1.96809	2.5		20000	0	0
10	1000	190	238	164	12.5263	8.63158	3.89474		20000	13	0.0342105	hyg	hyg	DUP-DEL
11	1000	217	69	19	3.17972	0.875576	2.30415		20000	53	0.12212	hyg	hyg	DUP-DEL
12	1000	238	84	31	3.52941	1.30252	2.22689		20000	1	0.00210084	hyg	hyg	DUP-DEL
13	1000	178	102	12	5.73034	0.674157	5.05618		20000	0	0
14	1000	224	91	36	4.0625	1.60714	2.45536		20000	22	0.0491071	hyg	hyg	DUP-DEL
15	1000	202	176	21	8.71287	1.0396	7.67327		20000	15	0.0371287	hyg	hyg	DUP-DEL
				MEAN	5.81963	1.91339	3.90624			MEAN	0.0314999	Number of colonies analysed		10
				SD	2.58298	1.93342	1.70949			SD	0.0423488	Number of DUP-DELs		7
				MEDIAN	5.41935	1.47982	3.87097			MEDIAN	0.0144509	Number of ura4 mutations		0
				95% CI	4.063 - 7.453	0.9406 - 1.887	2.455 - 4.670			95% CI	0.000 - 0.04911	ND		3
MCW9665
Colony	YES/LA relative dilution factor for YE-ade+gua plating	Number of colonies on YES/LA	Number of colonies on YE-ade+gua	Number of colonies on EMMG-his-ade	Frequency of Ade+ recombinants (x10-4)	Frequency of Ade+ His+ recombinants (x10-4)	Frequency of Ade+ His- recombinants (x10-4)		YES/LA relative dilution factor for FOA plating	Number of colonies on YES+FOA	Frequency of FOA resistant colonies (x10-4)	PCR analysis of FOA resistant colony for marker at 11.4 kb reporter site	PCR analysis of FOA resistant colony for marker adjacent to RTS1	DUP-DEL or mutation in ura4
1	20	164	350	18	1067.07	54.878	1012.2		100	97	59.1463	hyg	hyg	DUP-DEL
2	20	169	105	22	310.651	65.0888	245.562		100	118	69.8225	hyg	hyg	DUP-DEL
3	20	156	131	22	419.872	70.5128	349.359		100	141	90.3846	hyg	hyg	DUP-DEL
4	20	165	289	20	875.758	60.6061	815.152		100	130	78.7879	hyg	hyg	DUP-DEL
5	20	172	197	22	572.674	63.9535	508.721		100	115	66.8605	hyg	hyg	DUP-DEL
6	20	188	165	33	438.83	87.766	351.064		100	108	57.4468	hyg	hyg	DUP-DEL
7	20	159	141	19	443.396	59.7484	383.648		100	102	64.1509	hyg	hyg	DUP-DEL
8	20	133	178	20	669.173	75.188	593.985		100	103	77.4436	hyg	hyg	DUP-DEL
9	20	195	220	34	564.103	87.1795	476.923		100	80	41.0256	hyg	no band	ND
10	20	186	170	25	456.989	67.2043	389.785		100	77	41.3978	hyg	hyg	DUP-DEL
11	20	178	176	12	494.382	33.7079	460.674		100	265	148.876	hyg	hyg	DUP-DEL
12	20	211	ND	ND	ND	ND	ND		100	109	51.6588	hyg	hyg	DUP-DEL
13	20	189	ND	ND	ND	ND	ND		100	142	75.1323	hyg	hyg	DUP-DEL
14	20	265	136	29	256.604	54.717	201.887		100	127	47.9245	hyg	hyg	DUP-DEL
15	20	235	243	32	517.021	68.0851	448.936		100	232	98.7234	hyg	hyg	DUP-DEL
16	20	155	205	15	661.29	48.3871	612.903		100	101	65.1613	hyg	hyg	DUP-DEL
17	20	161	ND	ND	ND	ND	ND		100	81	50.3106	hyg	hyg	DUP-DEL
18	20	125	107	14	428	56	372		100	62	49.6	hyg	hyg	DUP-DEL
19	20	144	139	16	482.639	55.5556	427.083		100	185	128.472	hyg	hyg	DUP-DEL
20	20	147	275	20	935.374	68.0272	867.347		100	126	85.7143	hyg	hyg	DUP-DEL
				MEAN	564.343	63.3297	501.013			MEAN	72.402	Number of colonies analysed		20
				SD	218.243	13.2337	219.204			SD	27.9093	Number of DUP-DELs		19
				MEDIAN	494.382	63.9535	448.936			MEDIAN	66.0109	Number of ura4 mutations		0
				95% CI	438.8 - 661.3	55.56 - 68.09	372.0 - 594.0			95% CI	51.66 - 78.79	ND		1
MCW9581
Colony	YES/LA relative dilution factor for YE-ade+gua plating	Number of colonies on YES/LA	Number of colonies on YE-ade+gua	Number of colonies on EMMG-his-ade	Frequency of Ade+ recombinants (x10-4)	Frequency of Ade+ His+ recombinants (x10-4)	Frequency of Ade+ His- recombinants (x10-4)		YES/LA relative dilution factor for FOA plating	Number of colonies on YES+FOA	Frequency of FOA resistant colonies (x10-4)	PCR analysis of FOA resistant colony for marker at 11.4 kb reporter site	PCR analysis of FOA resistant colony for marker adjacent to RTS1	DUP-DEL or mutation in ura4
1	1000	276	87	14	3.15217	0.507246	2.64493		20000	21	0.0380435	ura4	hyg	ura4 mutation
2	1000	211	190	4	9.00474	0.189573	8.81517		20000	19	0.0450237	ura4	hyg	ura4 mutation
3	1000	241	131	6	5.43568	0.248963	5.18672		20000	2	0.00414938	hyg	hyg	DUP-DEL
4	1000	276	117	23	4.23913	0.833333	3.4058		20000	1	0.00181159	ura4	hyg	ura4 mutation
5	1000	283	52	5	1.83746	0.176678	1.66078		20000	8	0.0141343	ura4	hyg	ura4 mutation
6	1000	220	108	8	4.90909	0.363636	4.54545		20000	7	0.0159091	ura4	hyg	ura4 mutation
7	1000	204	78	11	3.82353	0.539216	3.28431		20000	37	0.0906863	hyg	hyg	DUP-DEL
8	1000	307	84	3	2.73616	0.0977199	2.63844		20000	6	0.00977199	hyg	hyg	DUP-DEL
9	1000	300	78	13	2.6	0.433333	2.16667		20000	8	0.0133333	hyg	hyg	DUP-DEL
10	1000	259	86	8	3.32046	0.30888	3.01158		20000	6	0.011583	hyg	hyg	DUP-DEL
11	1000	207	74	4	3.57488	0.193237	3.38164		20000	0	0
12	1000	189	37	4	1.95767	0.21164	1.74603		20000	0	0
13	1000	149	80	40	5.36913	2.68456	2.68456		20000	16	0.0536913	ura4	hyg	ura4 mutation
14	1000	216	111	11	5.13889	0.509259	4.62963		20000	18	0.0416667	hyg	hyg	DUP-DEL
15	1000	135	29	6	2.14815	0.444444	1.7037		20000	0	0
16	1000	140	81	12	5.78571	0.857143	4.92857		20000	1	0.00357143	ura4	no band	ND
17	1000	139	66	3	4.7482	0.215827	4.53237		20000	71	0.255396	ura4	hyg	ura4 mutation
18	1000	171	56	4	3.27485	0.233918	3.04094		20000	0	0
19	1000	215	186	11	8.65116	0.511628	8.13953		20000	18	0.0418605	hyg	hyg	DUP-DEL
20	1000	154	56	3	3.63636	0.194805	3.44156		20000	28	0.0909091	hyg	no band	ND
21	1000	359	137	11	3.81616	0.306407	3.50975		20000	5	0.00696379	no band	no band	ND
22	1000	303	164	11	5.41254	0.363036	5.0495		20000	14	0.0231023	ura4	hyg	ura4 mutation
23	1000	377	175	22	4.64191	0.583554	4.05836		20000	15	0.0198939	ura4	hyg	ura4 mutation
24	1000	361	157	41	4.34903	1.13573	3.2133		20000	118	0.163435	ura4	hyg	ura4 mutation
25	1000	384	138	15	3.59375	0.390625	3.20312		20000	59	0.0768229	ura4	hyg	ura4 mutation
				MEAN	4.28627	0.501376	3.7849			MEAN	0.0408703	Number of colonies analysed		21
				SD	1.76906	0.516496	1.74493			SD	0.0592613	Number of DUP-DELs		7
				MEDIAN	3.82353	0.363636	3.38164			MEDIAN	0.0159091	Number of ura4 mutations		11
				95% CI	3.320 - 4.909	0.2339 - 0.5093	3.012 - 4.532			95% CI	0.006964 - 0.04186	ND		3
MCW9532
Colony	YES/LA relative dilution factor for YE-ade+gua plating	Number of colonies on YES/LA	Number of colonies on YE-ade+gua	Number of colonies on EMMG-his-ade	Frequency of Ade+ recombinants (x10-4)	Frequency of Ade+ His+ recombinants (x10-4)	Frequency of Ade+ His- recombinants (x10-4)		YES/LA relative dilution factor for FOA plating	Number of colonies on YES+FOA	Frequency of FOA resistant colonies (x10-4)	PCR analysis of FOA resistant colony for marker at 11.4 kb reporter site	PCR analysis of FOA resistant colony for marker adjacent to RTS1	DUP-DEL or mutation in ura4
1	100	271	413	26	152.399	9.5941	142.804		200	343	63.2841	hyg	hyg	DUP-DEL
2	100	312	481	21	154.167	6.73077	147.436		200	724	116.026	hyg	hyg	DUP-DEL
3	100	251	330	25	131.474	9.96016	121.514		200	323	64.3426	hyg	hyg	DUP-DEL
4	100	342	404	177	118.129	51.7544	66.3743		200	364	53.2164	hyg	hyg	DUP-DEL
5	100	263	345	31	131.179	11.7871	119.392		200	218	41.4449	hyg	hyg	DUP-DEL
6	100	297	980	17	329.966	5.72391	324.242		200	602	101.347	hyg	hyg	DUP-DEL
7	100	264	425	35	160.985	13.2576	147.727		200	240	45.4545	hyg	hyg	DUP-DEL
8	100	248	365	21	147.177	8.46774	138.71		200	443	89.3145	hyg	hyg	DUP-DEL
9	100	224	365	43	162.946	19.1964	143.75		200	425	94.8661	hyg	hyg	DUP-DEL
10	100	293	550	31	187.713	10.5802	177.133		200	ND	ND
11	50	297	80	3	53.8721	2.0202	51.8519		200	202	34.0067	hyg	hyg	DUP-DEL
12	50	248	152	6	122.581	4.83871	117.742		200	191	38.5081	hyg	hyg	DUP-DEL
13	50	224	93	3	83.0357	2.67857	80.3571		200	155	34.5982	hyg	hyg	DUP-DEL
14	50	108	34	2	62.963	3.7037	59.2593		100	29	26.8519	hyg	hyg	DUP-DEL
15	20	140	9	0	32.1429	0	32.1429		100	19	13.5714	hyg	hyg	DUP-DEL
16	50	124	53	1	85.4839	1.6129	83.871		100	30	24.1935	hyg	hyg	DUP-DEL
17	50	159	32	0	40.2516	0	40.2516		100	29	18.239	hyg	hyg	DUP-DEL
18	50	111	21	0	37.8378	0	37.8378		100	16	14.4144	hyg	hyg	DUP-DEL
19	50	162	47	9	58.0247	11.1111	46.9136		100	37	22.8395	hyg	no band	ND
20	50	236	106	3	89.8305	2.54237	87.2881		100	54	22.8814	hyg	hyg	DUP-DEL
21	50	122	60	2	98.3607	3.27869	95.082		100	39	31.9672	hyg	hyg	DUP-DEL
22	50	141	47	4	66.6667	5.67376	60.9929		100	77	54.6099	hyg	hyg	DUP-DEL
23	50	195	50	5	51.2821	5.12821	46.1538		100	49	25.1282	hyg	hyg	DUP-DEL
24	50	266	176	8	132.331	6.01504	126.316		100	96	36.0902	hyg	hyg	DUP-DEL
25	50	294	350	10	238.095	6.80272	231.293		100	87	29.5918	hyg	hyg	DUP-DEL
26	50	311	190	12	122.186	7.71704	114.469		100	110	35.3698	hyg	hyg	DUP-DEL
27	50	347	194	3	111.816	1.72911	110.086		100	218	62.8242	hyg	hyg	DUP-DEL
28	50	329	148	12	89.9696	7.29483	82.6748		100	141	42.8571	hyg	hyg	DUP-DEL
				MEAN	116.174	7.82855	108.345			MEAN	45.8459	Number of colonies analysed		27
				SD	64.9441	9.71259	63.529			SD	27.3732	Number of DUP-DELs		26
				MEDIAN	114.972	5.86947	102.584			MEDIAN	36.0902	Number of ura4 mutations		0
				95% CI	83.04 - 132.3	3.279 - 8.468	66.37 - 126.3			95% CI	26.85 - 54.61	ND		1
MCW9559
Colony	YES/LA relative dilution factor for YE-ade+gua plating	Number of colonies on YES/LA	Number of colonies on YE-ade+gua	Number of colonies on EMMG-his-ade	Frequency of Ade+ recombinants (x10-4)	Frequency of Ade+ His+ recombinants (x10-4)	Frequency of Ade+ His- recombinants (x10-4)		YES/LA relative dilution factor for FOA plating	Number of colonies on YES+FOA	Frequency of FOA resistant colonies (x10-4)	PCR analysis of FOA resistant colony for marker at 11.4 kb reporter site	PCR analysis of FOA resistant colony for marker adjacent to RTS1	DUP-DEL or mutation in ura4
1	1000	94	116	88	12.3404	9.3617	2.97872		10000	2	0.0212766	hyg	hyg	DUP-DEL
2	1000	100	100	12	10	1.2	8.8		10000	0	0
3	1000	96	20	8	2.08333	0.833333	1.25		10000	1	0.0104167	hyg	hyg	DUP-DEL
4	1000	104	216	171	20.7692	16.4423	4.32692		10000	4	0.0384615	hyg	no band	ND
5	1000	124	31	9	2.5	0.725806	1.77419		10000	0	0
6	1000	114	65	21	5.70175	1.84211	3.85965		10000	0	0
7	1000	153	31	22	2.02614	1.43791	0.588235		10000	2	0.0130719	ura4	hyg	ura4 mutation
8	1000	107	30	22	2.80374	2.05607	0.747664		10000	0	0
9	1000	130	33	23	2.53846	1.76923	0.769231		10000	5	0.0384615	hyg	no band	ND
10	1000	134	121	13	9.02985	0.970149	8.0597		10000	1	0.00746269	ura4	hyg	ura4 mutation
				MEAN	6.97929	3.66386	3.31543			MEAN	0.0129151	Number of colonies analysed		6
				SD	6.14266	5.16584	3.00327			SD	0.0151963	Number of DUP-DELs		2
				MEDIAN	4.25275	1.60357	2.37646			MEDIAN	0.00893968	Number of ura4 mutations		2
				95% CI	2.083 - 12.34	0.8333 - 9.362	0.7477 - 8.060			95% CI	0.000 - 0.03846	ND		2
MCW9561
Colony	YES/LA relative dilution factor for YE-ade+gua plating	Number of colonies on YES/LA	Number of colonies on YE-ade+gua	Number of colonies on EMMG-his-ade	Frequency of Ade+ recombinants (x10-4)	Frequency of Ade+ His+ recombinants (x10-4)	Frequency of Ade+ His- recombinants (x10-4)		YES/LA relative dilution factor for FOA plating	Number of colonies on YES+FOA	Frequency of FOA resistant colonies (x10-4)	PCR analysis of FOA resistant colony for marker at 11.4 kb reporter site	PCR analysis of FOA resistant colony for marker adjacent to RTS1	DUP-DEL or mutation in ura4
1	1000	141	74	20	5.24823	1.41844	3.82979		1000	24	1.70213	hyg	hyg	DUP-DEL
2	1000	157	73	30	4.64968	1.91083	2.73885		1000	7	0.44586	hyg	hyg	DUP-DEL
3	1000	205	88	22	4.29268	1.07317	3.21951		1000	28	1.36585	hyg	hyg	DUP-DEL
4	1000	147	53	13	3.60544	0.884354	2.72109		1000	7	0.47619	hyg	hyg	DUP-DEL
5	1000	176	86	60	4.88636	3.40909	1.47727		1000	15	0.852273	hyg	hyg	DUP-DEL
6	1000	186	71	16	3.8172	0.860215	2.95699		1000	24	1.29032	hyg	hyg	DUP-DEL
7	1000	236	100	26	4.23729	1.10169	3.13559		1000	15	0.635593	hyg	hyg	DUP-DEL
8	1000	182	91	27	5	1.48352	3.51648		1000	30	1.64835	hyg	hyg	DUP-DEL
9	1000	164	104	74	6.34146	4.5122	1.82927		1000	20	1.21951	hyg	hyg	DUP-DEL
10	1000	205	74	21	3.60976	1.02439	2.58537		1000	121	5.90244	hyg	hyg	DUP-DEL
11	100	136	ND	ND	ND	ND	ND		1000	83	6.10294	hyg	hyg	DUP-DEL
12	100	202	ND	ND	ND	ND	ND		1000	416	20.5941	hyg	hyg	DUP-DEL
13	100	137	ND	ND	ND	ND	ND		1000	9	0.656934	hyg	hyg	DUP-DEL
14	100	230	ND	ND	ND	ND	ND		1000	31	1.34783	hyg	hyg	DUP-DEL
15	100	181	ND	ND	ND	ND	ND		1000	38	2.09945	hyg	hyg	DUP-DEL
16	100	169	ND	ND	ND	ND	ND		1000	25	1.47929	hyg	hyg	DUP-DEL
17	100	126	ND	ND	ND	ND	ND		1000	364	28.8889	hyg	hyg	DUP-DEL
18	100	154	ND	ND	ND	ND	ND		1000	21	1.36364	hyg	hyg	DUP-DEL
19	100	194	ND	ND	ND	ND	ND		1000	67	3.45361	hyg	hyg	DUP-DEL
20	100	175	ND	ND	ND	ND	ND		1000	9	0.514286	hyg	hyg	DUP-DEL
21	1000	331	167	51	5.04532	1.54079	3.50453		20000	533	0.805136	hyg	hyg	DUP-DEL
22	1000	221	213	49	9.63801	2.21719	7.42081		20000	622	1.40724	hyg	hyg	DUP-DEL
23	1000	198	210	80	10.6061	4.0404	6.56566		20000	958	2.41919	hyg	hyg	DUP-DEL
24	1000	193	156	22	8.0829	1.1399	6.94301		20000	964	2.49741	no band	hyg	ND
25	1000	146	212	26	14.5205	1.78082	12.7397		20000	334	1.14384	hyg	hyg	DUP-DEL
26	1000	177	462	39	26.1017	2.20339	23.8983		20000	401	1.13277	hyg	hyg	DUP-DEL
27	1000	172	179	48	10.407	2.7907	7.61628		20000	478	1.38953	hyg	hyg	DUP-DEL
28	1000	212	192	38	9.0566	1.79245	7.26415		20000	521	1.22877	hyg	hyg	DUP-DEL
29	1000	181	155	57	8.56354	3.14917	5.41436		20000	631	1.74309	hyg	hyg	DUP-DEL
30	1000	244	192	66	7.86885	2.70492	5.16393		20000	957	1.96107	hyg	hyg	DUP-DEL
				MEAN	7.77893	2.05188	5.72705			MEAN	3.25892	Number of colonies analysed		30
				SD	5.22592	1.07001	5.05736			SD	6.08806	Number of DUP-DELs		29
				MEDIAN	5.79485	1.78664	3.67314			MEDIAN	1.37769	Number of ura4 mutations		0
				95% CI	4.650 - 9.057	1.140 - 2.705	2.957 - 6.943			95% CI	1.220 - 1.743	ND		1
MCW9601
Colony	YES/LA relative dilution factor for YE-ade+gua plating	Number of colonies on YES/LA	Number of colonies on YE-ade+gua	Number of colonies on EMMG-his-ade	Frequency of Ade+ recombinants (x10-4)	Frequency of Ade+ His+ recombinants (x10-4)	Frequency of Ade+ His- recombinants (x10-4)		YES/LA relative dilution factor for FOA plating	Number of colonies on YES+FOA	Frequency of FOA resistant colonies (x10-4)	PCR analysis of FOA resistant colony for marker at 11.4 kb reporter site	PCR analysis of FOA resistant colony for marker adjacent to RTS1	DUP-DEL or mutation in ura4
1	1000	334	84	32	2.51497	0.958084	1.55689		20000	0	0
2	1000	332	138	48	4.15663	1.44578	2.71084		20000	1	0.00150602	ura4	hyg	ura4 mutation
3	1000	245	105	25	4.28571	1.02041	3.26531		20000	8	0.0163265	ura4	hyg	ura4 mutation
4	1000	299	148	93	4.94983	3.11037	1.83946		20000	0	0
5	1000	301	93	33	3.0897	1.09635	1.99336		20000	2	0.00332226	ura4	no band	ND
6	1000	238	ND	ND	ND	ND	ND		20000	0	0
7	1000	252	277	77	10.9921	3.05556	7.93651		20000	0	0
8	1000	323	88	34	2.72446	1.05263	1.67183		20000	0	0
9	1000	223	95	24	4.26009	1.07623	3.18386		20000	0	0
10	1000	193	38	15	1.96891	0.777202	1.19171		20000	1	0.00259067	hyg	hyg	DUP-DEL
11	1000	147	67	40	4.55782	2.72109	1.83673		20000	2	0.00680272	hyg	hyg	DUP-DEL
12	1000	143	37	8	2.58741	0.559441	2.02797		20000	2	0.00699301	hyg	hyg	DUP-DEL
13	1000	142	110	32	7.74648	2.25352	5.49296		20000	0	0
14	1000	119	36	16	3.02521	1.34454	1.68067		20000	17	0.0714286	hyg	hyg	DUP-DEL
15	1000	89	33	15	3.70787	1.68539	2.02247		20000	10	0.0561798	ura4	hyg	ura4 mutation
16	1000	100	34	6	3.4	0.6	2.8		20000	0	0
17	1000	196	45	11	2.29592	0.561224	1.73469		20000	0	0
18	1000	137	128	76	9.34307	5.54745	3.79562		20000	0	0
19	1000	134	39	14	2.91045	1.04478	1.86567		20000	2	0.00746269	ura4	hyg	ura4 mutation
20	1000	127	67	18	5.27559	1.41732	3.85827		20000	0	0
21	2000	185	299	109	8.08108	2.94595	5.13514		20000	0	0
22	2000	271	187	88	3.45018	1.62362	1.82657		20000	0	0
23	2000	240	341	100	7.10417	2.08333	5.02083		20000	0	0
24	2000	187	186	55	4.97326	1.47059	3.50267		20000	0	0
25	2000	214	ND	ND	ND	ND	ND		20000	0	0
				MEAN	4.6696	1.71525	2.95435			MEAN	0.00690449	Number of colonies analysed		9
				SD	2.41194	1.15356	1.6482			SD	0.0176822	Number of DUP-DELs		4
				MEDIAN	4.15663	1.41732	2.02797			MEDIAN	0	Number of ura4 mutations		4
				95% CI	3.025 - 4.973	1.045 - 2.083	1.837 - 3.503			95% CI	0.000 - 0.002591	ND		1
MCW9603
Colony	YES/LA relative dilution factor for YE-ade+gua plating	Number of colonies on YES/LA	Number of colonies on YE-ade+gua	Number of colonies on EMMG-his-ade	Frequency of Ade+ recombinants (x10-4)	Frequency of Ade+ His+ recombinants (x10-4)	Frequency of Ade+ His- recombinants (x10-4)		YES/LA relative dilution factor for FOA plating	Number of colonies on YES+FOA	Frequency of FOA resistant colonies (x10-4)	PCR analysis of FOA resistant colony for marker at 11.4 kb reporter site	PCR analysis of FOA resistant colony for marker adjacent to RTS1	DUP-DEL or mutation in ura4
1	1000	383	165	42	4.30809	1.09661	3.21149		10000	89	0.232376	hyg	no band	ND
2	1000	326	105	3	3.22086	0.0920245	3.12883		10000	190	0.582822	hyg	hyg	DUP-DEL
3	1000	374	174	53	4.65241	1.41711	3.23529		10000	377	1.00802	hyg	hyg	DUP-DEL
4	1000	273	137	45	5.01832	1.64835	3.36996		10000	143	0.52381	hyg	hyg	DUP-DEL
5	1000	282	99	30	3.51064	1.06383	2.44681		10000	221	0.783688	hyg	hyg	DUP-DEL
6	1000	393	ND	ND	ND	ND	ND		10000	121	0.307888	hyg	hyg	DUP-DEL
7	1000	346	404	45	11.6763	1.30058	10.3757		10000	401	1.15896	hyg	hyg	DUP-DEL
8	1000	293	108	31	3.68601	1.05802	2.62799		10000	168	0.573379	hyg	hyg	DUP-DEL
9	1000	315	180	33	5.71429	1.04762	4.66667		10000	ND	ND	ura4	hyg	ura4 mutation
10	1000	332	127	53	3.8253	1.59639	2.22892		10000	85	0.256024	hyg	no band	ND
11	1000	109	49	9	4.49541	0.825688	3.66972		10000	196	1.79817	hyg	hyg	DUP-DEL
12	1000	132	61	11	4.62121	0.833333	3.78788		10000	98	0.742424	hyg	hyg	DUP-DEL
13	1000	171	70	12	4.09357	0.701754	3.39181		10000	407	2.38012	hyg	hyg	DUP-DEL
14	1000	139	51	9	3.66906	0.647482	3.02158		10000	111	0.798561	hyg	hyg	DUP-DEL
15	1000	167	70	10	4.19162	0.598802	3.59281		10000	206	1.23353	hyg	hyg	DUP-DEL
16	1000	119	60	8	5.04202	0.672269	4.36975		10000	ND	ND	hyg	hyg	DUP-DEL
17	1000	165	188	71	11.3939	4.30303	7.09091		10000	68	0.412121	hyg	hyg	DUP-DEL
18	1000	169	150	80	8.87574	4.73373	4.14201		10000	95	0.56213	hyg	hyg	DUP-DEL
19	1000	136	68	15	5	1.10294	3.89706		10000	146	1.07353	hyg	hyg	DUP-DEL
20	1000	167	69	12	4.13174	0.718563	3.41317		10000	90	0.538922	hyg	hyg	DUP-DEL
21	1000	206	117	29	5.67961	1.40777	4.27184		10000	208	1.00971	hyg	hyg	DUP-DEL
22	1000	224	101	80	4.50893	3.57143	0.9375		10000	86	0.383929	hyg	hyg	DUP-DEL
23	1000	225	147	18	6.53333	0.8	5.73333		10000	127	0.564444	hyg	hyg	DUP-DEL
24	1000	205	128	20	6.2439	0.97561	5.26829		10000	29	0.141463	hyg	hyg	DUP-DEL
25	1000	209	299	16	14.3062	0.76555	13.5407		10000	114	0.545455	hyg	no band	ND
				MEAN	5.7666	1.3741	4.3925			MEAN	0.765716	Number of colonies analysed		25
				SD	2.8861	1.1587	2.67024			SD	0.521618	Number of DUP-DELs		21
				MEDIAN	4.63681	1.05282	3.63127			MEDIAN	0.573379	Number of ura4 mutations		1
				95% CI	4.132 - 5.714	0.7656 - 1.408	3.211 - 4.370			95% CI	0.5238 - 1.008	ND		3

## Sheet: Fig. 7b, 7c, 7d
MCW9631
Colony	Number of colonies on YES/LA	YES/LA relative dilution factor for FOA plating	Number of white colonies on YELA+FOA	Frequency of FOA resistant white colonies (x10-4)	PCR analysis of white FOA resistant colony for marker at 11.4 kb reporter site	PCR analysis of white FOA resistant colony for marker adjacent to RTS1	DUP-DEL or mutation in ura4	Number of red colonies on YELA+FOA	Frequency of ade- FOA resistant red colonies (x10-4)	PCR analysis of red FOA resistant colony for marker at 11.4 kb reporter site	PCR analysis of red FOA resistant colony for marker adjacent to RTS1	DUP-DEL or mutation in ura4
1	177	20000	2	0.00564972	hyg	hyg	DUP-DEL	0	0
2	258	20000	0	0				0	0
3	124	20000	53	0.21371	hyg	hyg	DUP-DEL	0	0
4	175	20000	0	0				0	0
5	135	20000	0	0				0	0
6	176	20000	0	0				0	0
7	201	20000	0	0				0	0
8	236	20000	0	0				0	0
9	214	20000	0	0				0	0
10	226	20000	10	0.0221239	hyg	hyg	DUP-DEL	0	0
11	164	20000	0	0				0	0
12	112	20000	1	0.00446429				0	0
13	153	20000	0	0				0	0
14	141	20000	0	0				0	0
15	123	20000	0	0				0	0
16	224	20000	2	0.00446429	hyg	hyg	DUP-DEL	0	0
17	216	20000	1	0.00231481	hyg	hyg	DUP-DEL	0	0
18	180	20000	6	0.0166667	hyg	hyg	DUP-DEL	3	0.00833333	ura4	no band	ND
19	233	20000	3	0.00643777	ura4	hyg	ura4 mutation	0	0
20	197	20000	0	0				0	0
21	172	20000	1	0.00290698	ura4	hyg	ura4 mutation	0	0
22	203	20000	3	0.00738916	ura4	hyg	ura4 mutation	0	0
23	143	20000	2	0.00699301	hyg	hyg	DUP-DEL	0	0
24	157	20000	0	0				0	0
25	178	20000	2	0.00561798				0	0
26	557	10000	0	0				0	0
27	670	10000	12	0.0179104	ura4	no band	ura4 mutation	6	0.00895522	hyg	hyg	DUP-DEL
28	559	10000	10	0.0178891	hyg	hyg	DUP-DEL	2	0.00357782	hyg	hyg	DUP-DEL
29	663	10000	4	0.00603318	hyg	hyg	DUP-DEL	0	0
			MEAN	0.0117438	Number of white colonies analysed		13	MEAN	0.00071953	Number of red colonies analysed		3
			SD	0.0393604	Number of DUP-DELs		9	SD	0.00229462	Number of DUP-DELs		2
			MEDIAN	0.00231481	Number of ura4 mutations		4	MEDIAN	0	Number of ura4 mutations		0
			95% CI	0.000 - 0.006033	ND		0	95% CI	0.000 - 0.000	ND		1
MCW9632
Colony	Number of colonies on YES/LA	YES/LA relative dilution factor for FOA plating	Number of white colonies on YELA+FOA	Frequency of FOA resistant white colonies (x10-4)	PCR analysis of white FOA resistant colony for marker at 11.4 kb reporter site	PCR analysis of white FOA resistant colony for marker adjacent to RTS1	DUP-DEL or mutation in ura4	Number of red colonies on YELA+FOA	Frequency of ade- FOA resistant red colonies (x10-4)	PCR analysis of red FOA resistant colony for marker at 11.4 kb reporter site	PCR analysis of red FOA resistant colony for marker adjacent to RTS1	DUP-DEL or mutation in ura4
1	319	1000	234	7.33542	hyg	hyg	DUP-DEL	14	0.438871	hyg	hyg	DUP-DEL
2	300	1000	81	2.7	hyg	hyg	DUP-DEL	14	0.466667	hyg	hyg	DUP-DEL
3	268	1000	109	4.06716	hyg	hyg	DUP-DEL	6	0.223881	hyg	hyg	DUP-DEL
4	250	1000	138	5.52	hyg	hyg	DUP-DEL	7	0.28	hyg	hyg	DUP-DEL
5	270	1000	86	3.18519	hyg	hyg	DUP-DEL	3	0.111111	hyg	hyg	DUP-DEL
6	246	1000	224	9.10569	hyg	hyg	DUP-DEL	1	0.0406504	hyg	hyg	DUP-DEL
7	227	1000	178	7.84141	hyg	hyg	DUP-DEL	12	0.528634	hyg	hyg	DUP-DEL
8	247	1000	401	16.2348	hyg	hyg	DUP-DEL	3	0.121457	hyg	hyg	DUP-DEL
9	349	1000	180	5.15759	hyg	hyg	DUP-DEL	13	0.372493	hyg	hyg	DUP-DEL
10	209	1000	189	9.04306	hyg	hyg	DUP-DEL	8	0.382775	hyg	hyg	DUP-DEL
11	152	1000	150	9.86842	not assayed	not assayed	not assayed	2	0.131579	not assayed	not assayed	not assayed
12	115	1000	53	4.6087	not assayed	not assayed	not assayed	7	0.608696	not assayed	not assayed	not assayed
13	145	1000	57	3.93103	not assayed	not assayed	not assayed	3	0.206897	not assayed	not assayed	not assayed
14	174	1000	290	16.6667	not assayed	not assayed	not assayed	5	0.287356	not assayed	not assayed	not assayed
15	171	1000	136	7.95322	not assayed	not assayed	not assayed	1	0.0584795	not assayed	not assayed	not assayed
16	240	200	89	18.5417	hyg	hyg	DUP-DEL	3	0.625	hyg	hyg	DUP-DEL
17	197	200	58	14.7208	hyg	hyg	DUP-DEL	4	1.01523	hyg	hyg	DUP-DEL
18	210	200	78	18.5714	hyg	hyg	DUP-DEL	7	1.66667	hyg	no band	ND
19	192	200	86	22.3958	hyg	hyg	DUP-DEL	7	1.82292	hyg	no band	ND
20	192	200	68	17.7083	hyg	hyg	DUP-DEL	7	1.82292	hyg	hyg	DUP-DEL
21	250	200	156	31.2	hyg	hyg	DUP-DEL	90	18	hyg	hyg	DUP-DEL
22	261	200	110	21.0728	hyg	hyg	DUP-DEL	4	0.766284	hyg	hyg	DUP-DEL
23	183	200	58	15.847	hyg	hyg	DUP-DEL	3	0.819672	hyg	hyg	DUP-DEL
24	279	200	98	17.5627	hyg	hyg	DUP-DEL	33	5.91398	hyg	hyg	DUP-DEL
25	178	200	50	14.0449	hyg	hyg	DUP-DEL	7	1.96629	hyg	hyg	DUP-DEL
26	535	500	1042	38.9533	hyg	no band	ND	7	0.261682	no band	no band	ND
27	460	500	917	39.8696	hyg	hyg	DUP-DEL	79	3.43478	no band	no band	ND
28	495	500	354	14.303	hyg	no band	ND	22	0.888889	no band	no band	ND
29	535	500	1500	56.0748	hyg	no band	ND	17	0.635514	hyg	no band	ND
			MEAN	15.6581	Number of white colonies analysed		24	MEAN	1.51377	Number of red colonies analysed		24
			SD	12.4648	Number of DUP-DELs		21	SD	3.39748	Number of DUP-DELs		18
			MEDIAN	14.303	Number of ura4 mutations		0	MEDIAN	0.528634	Number of ura4 mutations		0
			95% CI	7.841 - 17.71	ND		3	95% CI	0.2800 - 0.8889	ND		6

[truncated: 9 more sheets: Supplementary Fig. 2a, Supplementary Fig. 2b, Supplementary Fig. 3b, Supplementary Fig. 3c, Supplementary Fig. 4, Supplementary Fig. 6, Supplementary Fig. 7, Supplementary Fig. 8, Supplementary Table 1]
